# Supplementary material for: Assessment of SARS-CoV-2 Genome Sequencing: Quality Criteria and Low-Frequency Variants
Source: J Clin Microbiol. 2021 Sep 20;59(10):e00944-21. doi: 10.1128/JCM.00944-21 (PMC8451431; doi:10.1128/JCM.00944-21)
Supplement: Supplemental file 2 — Table S1. Download JCM.00944-21-s0002.xlsx, XLSX file, 0.2 MB [file jcm.00944-21-s0002.xlsx]

## Sheet: Table S1
run_name	CT	FA_size	FastQC_GC	FastQC_n_seqs	Quantification_nM	Qubit_quantification	fastp_mqc-generalstats-fastp-after_filtering_gc_content	fastp_mqc-generalstats-fastp-after_filtering_q30_bases	fastp_mqc-generalstats-fastp-after_filtering_q30_rate	fastp_mqc-generalstats-fastp-pct_adapter	fastp_mqc-generalstats-fastp-pct_duplication	fastp_mqc-generalstats-fastp-pct_surviving	freebayes_mixed_positions	freebayes_n_SNPs	nextstrain_divergence	nextstrain_excess_divergence	nextstrain_n_Ns	nextstrain_n_gaps	qualimap_mqc-generalstats-qualimap-10_x_pc	qualimap_mqc-generalstats-qualimap-1_x_pc	qualimap_mqc-generalstats-qualimap-30_x_pc	qualimap_mqc-generalstats-qualimap-50_x_pc	qualimap_mqc-generalstats-qualimap-5_x_pc	qualimap_mqc-generalstats-qualimap-avg_gc	qualimap_mqc-generalstats-qualimap-general_error_rate	qualimap_mqc-generalstats-qualimap-mapped_reads	qualimap_mqc-generalstats-qualimap-mean_coverage	qualimap_mqc-generalstats-qualimap-median_coverage	qualimap_mqc-generalstats-qualimap-median_insert_size	qualimap_mqc-generalstats-qualimap-percentage_aligned	qualimap_mqc-generalstats-qualimap-total_reads	qc_status	pangolin_lineage	sample_type	lab_id	GISAID_accession	ENA_RUN_ACCESSION	registration_date
20201019_CleanPlex	19.75	285	38	552824	243	45.8	0.388793	150964950	0.929966	91.1748	43.1666	99.9843	0	16	16	-5.92	47	0	99.6522	99.7927	99.5519	99.2676	99.7826	39.4694	0.42	1105086	3487.6	3133	94	100	1105086	PASSED	B.1.1.269	Nasopharyngeal swab	2360	EPI_ISL_2367297	ERR6094317	2020-10-16
20201019_CleanPlex	13.86	282	39	432644	283	52.6	0.393692	120069801	0.948263	91.6562	44.5082	99.9864	0	21	21	-0.85	208	0	99.1138	99.9097	98.1875	97.619	99.6388	40.0551	0.32	864010	2723.9	2248	94	100	864010	PASSED	B.1.177.23	Nasopharyngeal swab	2329	EPI_ISL_2367268	ERR6094281	2020-10-16
20201019_CleanPlex	29.45	284	38	350348	97	18.1	0.383573	93418803	0.935675	88.7105	47.0928	99.9874	12	26	26	4.15	10	0	99.6857	99.893	98.6021	97.7962	99.6857	38.8036	0.44	654863	2083.3	1786	94	100	654863	PASSED	B.1.160	Nasopharyngeal swab	2322	EPI_ISL_2367274	ERR6094290	2020-10-16
20201019_CleanPlex	21.33	288	39	514102	297	56.4	0.391308	142636247	0.945251	91.9909	47.433	99.986	0	16	16	-5.92	88	0	99.5151	99.9766	98.7359	98.7225	99.7759	39.762	0.34	1026160	3243.88	2743	94	100	1026160	PASSED	B.1.177	Nasopharyngeal swab	2319	EPI_ISL_2367279	ERR6094298	2020-10-16
20201019_CleanPlex	20.88	279	39	385553	218	40.2	0.390496	106211813	0.939214	92.1284	41.3763	99.9904	0	20	20	-1.92	48	0	99.6489	99.893	98.8396	98.4015	99.7759	39.6867	0.38	768704	2426.85	2079	94	100	768704	PASSED	B.1.177	Nasopharyngeal swab	2344	EPI_ISL_2367265	ERR6094278	2020-10-16
20201019_CleanPlex	14.99	292	39	527030	227	43.7	0.391177	144499666	0.933455	91.0697	41.7463	99.9746	1	26	26	4.08	12	0	99.7693	99.786	99.0135	99.0135	99.7759	39.796	0.42	1052401	3334.09	2773	94	100	1052401	PASSED	B.1.160	Nasopharyngeal swab	2349	EPI_ISL_2367293	ERR6094313	2020-10-16
20201019_CleanPlex	24.06	273	38	501308	271	48.8	0.387015	138558611	0.945168	91.6877	48.6814	99.9807	0	18	18	-3.85	84	0	99.3512	99.9398	98.5787	98.1574	99.6255	39.258	0.38	988901	3135.5	2354	94	100	988901	PASSED	B.1.177	Nasopharyngeal swab	2317	EPI_ISL_2367271	ERR6094284	2020-10-16
20201019_CleanPlex	19.72	288	38	503890	223	42.4	0.386816	137436283	0.927343	91.0543	40.0202	99.9823	0	25	25	3.08	60	0	99.6087	99.7759	99.1506	98.9733	99.7759	39.245	0.48	1005546	3184.95	2870	94	100	1005546	PASSED	B.1.160	Nasopharyngeal swab	2352	EPI_ISL_2367287	ERR6094306	2020-10-16
20201019_CleanPlex	17.55	284	39	499934	252	47.2	0.392119	139056367	0.948429	91.854	46.6171	99.988	0	17	17	-4.85	82	0	99.5352	99.6689	98.6088	98.2811	99.6589	39.8816	0.31	998566	3155.17	2721	94	100	998566	PASSED	B.1.177	Nasopharyngeal swab	2331	EPI_ISL_2367264	ERR6094339	2020-10-16
20201019_CleanPlex	14.93	292	38	467834	252	48.5	0.386099	130494730	0.949124	91.3361	44.5136	99.9906	0	20	20	-1.85	77	0	99.5519	99.7826	98.9968	98.9968	99.7693	39.1568	0.28	933270	2955.72	2582	94	100	933270	PASSED	B.1.1.153	Nasopharyngeal swab	2343	EPI_ISL_2367277	ERR6094296	2020-10-16
20201019_CleanPlex	22.45	292	38	660128	221	42.5	0.386393	183609488	0.945305	92.4319	51.5637	99.9894	0	31	31	9.08	61	0	99.6054	99.893	99.1238	98.4283	99.7726	39.2049	0.42	1315106	4162.72	3524	94	100	1315106	PASSED	B.1.160	Nasopharyngeal swab	2332	EPI_ISL_2367284	ERR6094303	2020-10-16
20201019_CleanPlex	22.52	290	39	483913	188	36	0.389533	135272514	0.949529	90.9143	48.6981	99.987	0	19	18	-3.92	10	0	99.7759	99.786	98.7259	98.4684	99.7759	39.5894	0.33	967653	3070.88	2615	94	100	967653	PASSED	B.1.177	Nasopharyngeal swab	2333	EPI_ISL_2367283	ERR6094302	2020-10-16
20201019_CleanPlex	17.11	285	38	613265	225	42.3	0.388554	168868801	0.93653	90.8697	44.248	99.9868	0	29	29	7.15	97	0	99.485	99.5318	99.087	98.7058	99.5184	39.4898	0.43	1226014	3881.76	3426	94	100	1226014	PASSED	B.1.160	Nasopharyngeal swab	2316	EPI_ISL_2367276	ERR6094293	2020-10-16
20201019_CleanPlex	33.36	288	42	70449	15	2.9	0.394153	11282850	0.853949	83.5477	37.853	99.9063	8	8	6	-15.85	5745	0	80.42	98.2042	49.2459	41.0862	93.3151	38.987	0.48	53923	158.091	29	94	100	53923	FAILED	B.1.177.22	Nasopharyngeal swab	2327	n/a	n/a	2020-10-16
20201019_CleanPlex	24.36	286	38	478058	208	39.2	0.384939	132259160	0.942153	91.9392	46.7399	99.9895	0	19	19	-2.85	145	0	99.3245	99.893	99.0135	98.6322	99.7659	39.0319	0.38	949917	3001.29	2777	94	100	949917	PASSED	B.1.177	Nasopharyngeal swab	2340	EPI_ISL_2367301	ERR6094321	2020-10-16
20201019_CleanPlex	19.67	285	39	476321	271	51	0.39088	130726238	0.93289	90.3978	43.8978	99.9866	2	19	19	-2.85	47	0	99.6522	99.8261	98.776	98.5988	99.7759	39.6827	0.41	950285	3020.55	2385	95	100	950285	PASSED	B.1.177	Nasopharyngeal swab	2326	EPI_ISL_2367275	ERR6094292	2020-10-16
20201019_CleanPlex	25.8	295	39	598263	211	41.1	0.388774	159840318	0.920237	91.4073	42.931	99.9836	0	16	16	-5.92	156	0	99.2877	99.8963	98.6155	98.2778	99.6622	39.4742	0.49	1165025	3675.63	3254	94	100	1165025	PASSED	B.1.177	Nasopharyngeal swab	2348	EPI_ISL_2367296	ERR6094316	2020-10-16
20201019_CleanPlex	15.7	281	39	550419	317	58.7	0.395947	152409129	0.947505	91.4196	46.8605	99.9851	0	16	16	-5.92	79	0	99.5452	99.9331	98.7125	97.9969	99.5519	40.3151	0.32	1098299	3465.86	2608	94	100	1098299	PASSED	B.1.177	Nasopharyngeal swab	2330	EPI_ISL_2359176	ERR6094286	2020-10-16
20201019_CleanPlex	30.99	287	41	36052	11	2.1	0.392305	6158934	0.883295	89.2128	46.7677	99.9473	10	14	9	-12.92	6008	0	79.6275	95.2747	51.7674	44.2731	88.2386	39.4545	0.43	33385	94.3751	32	93	100	33385	FAILED	B.1.177.22	Nasopharyngeal swab	2358	n/a	n/a	2020-10-16
20201019_CleanPlex	15.28	289	38	599022	247	47.1	0.387913	163639883	0.931088	91.5478	42.8626	99.989	0	17	17	-4.85	10	0	99.7759	99.786	99.3479	98.9265	99.7759	39.3613	0.38	1194898	3773.69	3284	94	100	1194898	PASSED	B.1.221	Nasopharyngeal swab	2328	EPI_ISL_2367263	ERR6094338	2020-10-16
20201019_CleanPlex	36.09	0	43	43358	0	2.2	0.404484	4946692	0.775423	76.9524	38.9014	99.8916	1	3	1	-20.92	13790	0	53.5833	93.7933	9.24656	3.43109	77.1762	38.2264	0.63	10338	22.1282	10	94	100	10338	FAILED	B.1	Nasopharyngeal swab	2350	n/a	n/a	2020-10-16
20201019_CleanPlex	15.21	288	39	370182	258	49	0.388814	101341344	0.93329	91.4262	35.8274	99.9808	1	14	14	-7.92	77	0	99.5519	99.6522	99.2676	99.0269	99.5519	39.4717	0.36	739125	2333.38	2008	94	100	739125	PASSED	B.1.5	Nasopharyngeal swab	2347	EPI_ISL_2367294	ERR6094314	2020-10-16
20201019_CleanPlex	21.26	286	39	375272	225	42.4	0.394914	103124200	0.935997	91.5459	41.0228	99.9758	0	17	17	-4.92	17	0	99.7525	99.7759	98.7025	98.358	99.7759	40.26	0.39	749120	2368.84	1875	94	100	749120	PASSED	B.1.221	Nasopharyngeal swab	2357	EPI_ISL_2367288	ERR6094307	2020-10-16
20201019_CleanPlex	15.37	287	38	615189	305	57.7	0.386961	170154702	0.942774	91.78	46.8717	99.9885	0	22	22	0.22	10	0	99.7759	99.8863	99.2007	98.9733	99.7759	39.2812	0.34	1226194	3874.89	3473	94	100	1226194	PASSED	B.1.160	Nasopharyngeal swab	2314	EPI_ISL_2367305	ERR6094326	2020-10-15
20201019_CleanPlex	19.76	285	39	467308	225	42.3	0.391977	128753647	0.937362	91.492	43.083	99.9882	0	17	17	-4.92	175	0	99.2242	99.883	98.3313	97.7394	99.5552	39.8878	0.38	934957	2958.52	2450	94	100	934957	PASSED	B.1.177	Nasopharyngeal swab	2321	EPI_ISL_2367278	ERR6094297	2020-10-16
20201019_CleanPlex	19.45	286	39	382257	264	49.9	0.389861	104662590	0.932487	90.9163	39.6474	99.9819	1	18	17.5	-4.35	51	0	99.6388	99.7759	98.6891	97.4183	99.7759	39.6139	0.4	763339	2415.4	2070	94	100	763339	PASSED	B.1.177	Nasopharyngeal swab	2346	EPI_ISL_2367300	ERR6094320	2020-10-16
20201019_CleanPlex	19.61	282	39	348315	254	47.3	0.390816	95402591	0.932563	91.6627	37.4515	99.9851	0	28	28	6.08	238	0	99.0135	99.9465	98.7727	98.4216	99.5051	39.7286	0.44	695858	2199.07	1942	94	100	695858	PASSED	B.1.160	Nasopharyngeal swab	2355	EPI_ISL_2367292	ERR6094312	2020-10-16
20201019_CleanPlex	23.29	283	38	533575	245	45.7	0.385094	146691445	0.940362	91.518	47.726	99.9901	0	20	18.5	-3.35	10	6	99.7626	99.9766	99.0503	98.8329	99.7759	39.0542	0.43	1051443	3327.13	2812	94	100	1051443	PASSED	B.1.1.70	Nasopharyngeal swab	2325	EPI_ISL_2367270	ERR6094283	2020-10-16
20201019_CleanPlex	24.07	292	38	434221	215	41.5	0.386885	119125672	0.933846	91.4468	44.373	99.9841	0	25	25	3.08	77	0	99.5519	99.7693	99.2275	98.9499	99.5519	39.2549	0.44	862708	2731.54	2428	94	100	862708	PASSED	B.1.1.70	Nasopharyngeal swab	2351	EPI_ISL_2367286	ERR6094305	2020-10-16
20201019_CleanPlex	19.99	286	38	567305	261	49.2	0.386212	158010825	0.947555	92.3991	47.2207	99.9878	0	26	26	4.15	10	0	99.7759	99.8261	99.1941	98.9733	99.7759	39.2045	0.35	1131786	3574.54	3228	94	100	1131786	PASSED	B.1.160	Nasopharyngeal swab	2339	EPI_ISL_2367303	ERR6094323	2020-10-16
20201019_CleanPlex	17.34	296	38	663477	226	44.2	0.388304	184373487	0.945426	91.7008	50.2586	99.986	0	19	19	-2.92	10	0	99.7759	99.8796	99.0168	98.7125	99.7759	39.4269	0.33	1327330	4193.61	3689	94	100	1327330	PASSED	B.1.177	Nasopharyngeal swab	2334	EPI_ISL_2367285	ERR6094304	2020-10-16
20201019_CleanPlex	19.45	295	38	517390	182	35.5	0.386748	144963018	0.951148	91.6682	48.2164	99.9867	0	17	17	-4.92	47	0	99.6522	99.7893	99.0168	98.4684	99.7759	39.24	0.31	1035231	3275.67	2860	94	100	1035231	PASSED	B.1.177	Nasopharyngeal swab	2335	EPI_ISL_2367280	ERR6094299	2020-10-16
20201019_CleanPlex	26.14	278	38	359269	205	37.7	0.387592	98888664	0.940686	91.0026	42.9117	99.9861	0	17	17	-4.85	59	0	99.6121	99.7759	98.5553	98.1607	99.6756	39.3391	0.37	707449	2242.63	1962	94	100	707449	PASSED	B.1.177	Nasopharyngeal swab	2342	EPI_ISL_2367299	ERR6094319	2020-10-16
20201019_CleanPlex	19.58	288	39	495254	238	45.3	0.390939	137829308	0.946943	91.6963	46.7558	99.9869	0	17	17	-4.85	145	0	99.3245	99.8896	98.7225	97.9266	99.6355	39.7153	0.33	989768	3133.12	2649	94	100	989768	PASSED	B.1.177	Nasopharyngeal swab	2341	EPI_ISL_2367298	ERR6094318	2020-10-16
20201019_CleanPlex	14.5	286	38	621500	292	55.1	0.387825	172757171	0.947755	92.3083	46.5968	99.9921	0	26	26	4.15	10	0	99.7759	99.8963	98.98	98.9733	99.7759	39.3621	0.32	1238877	3911.93	3380	94	100	1238877	PASSED	B.1.160	Nasopharyngeal swab	2338	EPI_ISL_2367302	ERR6094322	2020-10-16
20201019_CleanPlex	20.48	283	38	446804	245	45.8	0.387219	123359584	0.939801	92.2832	43.0185	99.9893	0	22	22	0.15	50	0	99.6422	99.8529	98.4583	98.1206	99.7759	39.3049	0.39	892101	2813.22	2491	94	100	892101	PASSED	B.1.177	Nasopharyngeal swab	2323	EPI_ISL_2367269	ERR6094282	2020-10-16
20201019_CleanPlex	20.82	285	38	465263	207	39	0.3854	128984674	0.941593	91.2385	43.937	99.991	0	15	15	-6.78	14	0	99.7626	99.7759	99.2275	98.96	99.7759	39.0886	0.34	929083	2945.65	2600	94	100	929083	PASSED	B.1.5	Nasopharyngeal swab	2313	EPI_ISL_2367304	ERR6094325	2020-10-15
20201019_CleanPlex	19	283	39	490276	235	43.9	0.390242	133988171	0.928886	91.3788	40.9126	99.9884	0	25	24.5	2.58	145	0	99.3245	99.9431	99.0135	98.7459	99.7759	39.6355	0.47	980308	3105.88	2715	94	100	980308	PASSED	B.1.160	Nasopharyngeal swab	2356	EPI_ISL_2367289	ERR6094308	2020-10-16
20201019_CleanPlex	14.98	293	38	508778	222	43	0.386599	140040110	0.934672	91.4177	42.0362	99.9864	1	27	27	5.15	94	0	99.495	99.8261	99.0135	98.7058	99.7759	39.1856	0.41	1015472	3222.31	2741	95	100	1015472	PASSED	B.1.160	Nasopharyngeal swab	2324	EPI_ISL_2367267	ERR6094280	2020-10-16
20201019_CleanPlex	15.92	291	40	463695	271	52	0.400628	126553218	0.93284	90.0079	40.86	99.9825	0	18	18	-3.92	94	0	99.495	99.8896	98.8128	98.5687	99.8261	40.8571	0.4	926874	2937.82	2079	94	100	926874	PASSED	B.1.177	Nasopharyngeal swab	2354	EPI_ISL_2367291	ERR6094310	2020-10-16
20201019_CleanPlex	35.69	293	41	33444	11	2.1	0.400454	5279476	0.819998	78.1351	40.8035	99.9193	9	11	7	-14.92	8837	0	70.1769	96.8665	42.3937	32.8495	84.8343	38.7477	0.49	23023	66.9957	19	94	100	23023	FAILED	B.1.177	Nasopharyngeal swab	2345	n/a	n/a	2020-10-16
20201019_CleanPlex	19.47	271	39	536874	310	55.5	0.388939	148172204	0.941471	93.5483	48.0197	99.9875	0	17	17	-4.85	73	0	99.5653	99.8863	98.5252	98.3982	99.7759	39.5217	0.34	1071249	3359.85	2844	94	100	1071249	PASSED	B.1.1.189	Nasopharyngeal swab	2318	EPI_ISL_2367272	ERR6094285	2020-10-16
20201019_CleanPlex	18.5	294	38	704240	202	39.1	0.385754	195414541	0.943899	91.9258	50.2002	99.9855	0	17	17	-4.92	10	0	99.7759	99.7759	99.2576	98.7125	99.7759	39.1397	0.33	1407032	4441.12	4060	94	100	1407032	PASSED	B.1.177	Nasopharyngeal swab	2336	EPI_ISL_2367281	ERR6094300	2020-10-16
20201019_CleanPlex	18.07	287	38	548757	245	46.5	0.386581	152063330	0.941856	91.4499	45.8961	99.9843	0	14	14	-7.92	10	0	99.7759	99.893	99.184	98.9466	99.7759	39.2477	0.32	1095455	3467.6	3078	94	100	1095455	PASSED	B.1.1.297	Nasopharyngeal swab	2359	EPI_ISL_2367295	ERR6094315	2020-10-16
20201019_CleanPlex	21.51	293	39	385641	252	48.7	0.392118	105995603	0.934542	90.9424	40.5063	99.9881	2	16	16	-5.92	144	0	99.3278	99.7759	98.7225	97.6223	99.7759	39.8725	0.4	771331	2445.74	2016	94	100	771331	PASSED	B.1.177	Nasopharyngeal swab	2353	EPI_ISL_2367290	ERR6094309	2020-10-16
20201019_CleanPlex	14.2	278	39	560073	217	39.9	0.388997	154541508	0.940893	91.2153	43.5724	99.9888	0	25	25	3.22	59	0	99.6121	99.7759	99.0168	99.0101	99.7759	39.5078	0.38	1117762	3533.06	3081	94	100	1117762	PASSED	B.1.160	Nasopharyngeal swab	2315	EPI_ISL_2367266	ERR6094279	2020-10-15
20201019_CleanPlex	15.02	285	39	518278	300	56.4	0.394919	141411216	0.936159	91.1541	43.1189	99.983	0	16	16	-5.92	10	0	99.7759	99.893	98.6289	98.1306	99.7759	40.175	0.36	1031324	3250.42	2641	94	100	1031324	PASSED	B.1.177	Nasopharyngeal swab	2320	EPI_ISL_2367282	ERR6094301	2020-10-16
20201019_CleanPlex	23.13	282	39	367767	181	33.6	0.389423	102288194	0.94576	91.197	41.7144	99.9913	0	22	22	0.08	169	0	99.2442	99.7759	98.5052	98.1674	99.7592	39.5842	0.37	735009	2325.1	2068	94	100	735009	PASSED	B.1.177	Nasopharyngeal swab	2337	EPI_ISL_2367273	ERR6094289	2020-10-16
20201222_CleanPlex	17.8132	281	38	452555	177	32.8	0.38857	127950574	0.962636	90.7974	42.0516	99.9914	0	20	18.5	-6.09	10	15	99.7258	99.7559	98.5386	97.8798	99.7258	39.4727	0.29	904146	2862.37	2477	94	100	904146	PASSED	B.1.177	Nasopharyngeal swab	2401	EPI_ISL_2367343	ERR6094877	2020-11-24
20201222_CleanPlex	22.0771	283	39	561790	180	33.7	0.394799	157294092	0.954731	91.0103	43.7765	99.9909	1	23	20	-3.15	19	18	99.689	99.9164	98.5787	98.0035	99.7358	40.2211	0.39	1125933	3556.57	2668	94	100	1125933	PASSED	B.1.258	Nasopharyngeal swab	2402	EPI_ISL_2367321	ERR6094855	2020-11-03
20201222_CleanPlex	18.6667	270	39	525723	202	36	0.391103	146763900	0.953234	90.8012	40.7261	99.9888	0	19	19	-5.04	58	0	99.5251	99.7358	98.5854	97.8597	99.7358	39.7783	0.3	1047023	3313.93	2706	94	100	1047023	PASSED	B.1.177	Nasopharyngeal swab	2392	EPI_ISL_2367334	ERR6094868	2020-11-16
20201222_CleanPlex	22.2171	280	39	351699	201	37.1	0.390335	98579206	0.955016	91.4575	37.7707	99.9881	0	21	21	-4.21	54	0	99.6288	99.9131	98.3446	97.8932	99.7759	39.6614	0.35	701711	2221.34	1831	94	100	701711	PASSED	B.1.177	Nasopharyngeal swab	2419	EPI_ISL_2367309	ERR6094161	2020-12-03
20201222_CleanPlex	23.7279	277	38	496923	178	32.5	0.387934	140185082	0.959795	92.3847	45.3144	99.9915	0	17	17	-6.63	53	0	99.6321	99.7759	98.8964	98.445	99.7759	39.3571	0.3	993585	3137.88	2643	94	100	993585	PASSED	B.1.177	Nasopharyngeal swab	2408	EPI_ISL_2367330	ERR6094864	2020-11-10
20201222_CleanPlex	17.5517	285	39	405581	184	34.7	0.39073	113405513	0.954654	91.3986	37.2156	99.9869	1	19	19	-6.14	126	0	99.378	99.8863	98.1039	97.5989	99.7458	39.6865	0.3	808676	2554.63	2104	94	100	808676	PASSED	B.1.177	Nasopharyngeal swab	2416	EPI_ISL_2367351	ERR6094885	2020-12-02
20201222_CleanPlex	19.1729	285	39	491432	152	28.6	0.392603	138666922	0.961286	91.0154	42.5048	99.9868	0	19	19	-5.32	108	0	99.4081	99.7659	98.4583	98.1574	99.7358	39.9545	0.29	980212	3109.38	2565	94	100	980212	PASSED	B.1.177	Nasopharyngeal swab	2399	EPI_ISL_2367337	ERR6094871	2020-11-20
20201222_CleanPlex	21.4249	276	39	386222	201	36.6	0.389627	108881207	0.960678	91.0098	38.895	99.9912	0	23	20	-3.29	66	18	99.5452	99.7693	98.7125	97.9032	99.7458	39.6214	0.33	771990	2441.05	2079	94	100	771990	PASSED	B.1.258	Nasopharyngeal swab	2397	EPI_ISL_2367325	ERR6094859	2020-11-05
20201222_CleanPlex	20.5505	286	38	405247	179	33.8	0.386534	113995087	0.952991	85.8822	38.8218	99.9904	0	19	19	-6.14	10	0	99.7759	99.8997	99.1941	98.7459	99.7759	39.2116	0.34	809509	2608.01	2355	95	100	809509	PASSED	B.1.177	Nasopharyngeal swab	2418	EPI_ISL_2367350	ERR6094884	2020-12-02
20201222_CleanPlex	17.4733	283	39	676154	188	35.1	0.393084	189838628	0.958311	90.153	47.0846	99.9879	0	18	18	-6.32	21	0	99.7392	99.8763	98.9901	98.241	99.7759	40.0008	0.28	1348818	4278.24	3375	94	100	1348818	PASSED	B.1.177	Nasopharyngeal swab	2406	EPI_ISL_2367338	ERR6094872	2020-11-20
20201222_CleanPlex	23.6909	273	39	542649	146	26.3	0.390209	150934055	0.954717	91.2888	46.5823	99.9924	0	19	19	-4.08	10	0	99.7759	99.7759	99.1171	98.7459	99.7759	39.6549	0.33	1069548	3380.55	2706	94	100	1069548	PASSED	B.1.177	Nasopharyngeal swab	2425	EPI_ISL_2367320	ERR6094854	2020-11-02
20201222_CleanPlex	18.0145	272	39	407501	192	34.4	0.394217	114150292	0.956631	91.1594	39.4017	99.9894	0	24	21	-2.63	151	18	99.2509	99.9431	98.1373	97.9066	99.7024	40.1492	0.35	815342	2573.27	1951	94	100	815342	PASSED	B.1.258	Nasopharyngeal swab	2393	EPI_ISL_2367332	ERR6094866	2020-11-10
20201222_CleanPlex	14.541	279	39	466783	210	38.6	0.391703	131369765	0.963305	90.7055	41.0605	99.9859	0	18	18	-6.32	82	0	99.5352	99.7759	98.649	98.1005	99.7759	39.8186	0.23	928914	2937.71	2483	94	100	928914	PASSED	B.1.177	Nasopharyngeal swab	2407	EPI_ISL_2367339	ERR6094873	2020-11-20
20201222_CleanPlex	25.3181	272	38	422253	187	33.6	0.387702	119648266	0.964319	91.6337	41.973	99.9936	0	20	19	-5.79	94	15	99.4449	99.7458	98.6055	97.8798	99.5786	39.3694	0.32	842549	2663.86	2376	94	100	842549	PASSED	B.1.177	Nasopharyngeal swab	2404	EPI_ISL_2367345	ERR6094879	2020-11-27
20201222_CleanPlex	24.6002	279	39	521954	177	32.6	0.389993	147160737	0.95902	91.097	46.3532	99.9916	0	18	18	-5.01	10	0	99.7759	99.8963	98.8396	98.4684	99.7759	39.6522	0.32	1041241	3303.48	2693	94	100	1041241	PASSED	B.1.177	Nasopharyngeal swab	2398	EPI_ISL_2367319	ERR6094853	2020-11-01
20201222_CleanPlex	19.6578	278	38	288116	205	37.7	0.388362	81396768	0.963046	91.9158	36.1596	99.9899	0	17	17	-6.77	84	0	99.5285	99.7759	98.4483	97.5454	99.6321	39.4157	0.26	575607	1816.78	1623	94	100	575607	PASSED	B.1.177	Nasopharyngeal swab	2403	EPI_ISL_2367333	ERR6094867	2020-11-12
20201222_CleanPlex	18.1255	277	38	657355	211	38.6	0.388039	184536794	0.956134	91.5786	47.8227	99.9892	1	28	27	4.05	88	3	99.5151	99.8997	99.087	98.4751	99.5218	39.406	0.34	1311119	4149.6	3589	94	100	1311119	PASSED	B.1.160	Nasopharyngeal swab	2421	EPI_ISL_2367318	ERR6094852	2020-11-01
20201222_CleanPlex	16.5193	280	38	407068	203	37.5	0.387577	114462194	0.959606	91.3911	37.9521	99.9907	1	18	18	-6.86	14	0	99.7626	99.7759	98.7192	97.7828	99.7759	39.3195	0.26	811451	2562.8	2248	94	100	811451	PASSED	B.1.177	Nasopharyngeal swab	2413	EPI_ISL_2367347	ERR6094881	2020-11-28
20201222_CleanPlex	16.6982	278	39	668082	209	38.3	0.392753	186940470	0.956557	91.6431	44.8246	99.9853	0	21	21	-4.34	13	0	99.7659	99.8863	98.756	98.3079	99.7759	39.9387	0.3	1330568	4204.88	3418	94	100	1330568	PASSED	B.1.177	Nasopharyngeal swab	2420	EPI_ISL_2367307	ERR6094888	2020-12-05
20201222_CleanPlex	22.0771	271	38	428237	183	32.8	0.388723	120478295	0.95828	91.4574	39.7819	99.9888	0	19	19	-4.22	54	0	99.6288	99.786	98.9533	98.2042	99.7759	39.4858	0.3	854647	2703.15	2433	94	100	854647	PASSED	B.1.177	Nasopharyngeal swab	2391	EPI_ISL_2367322	ERR6094856	2020-11-04
20201222_CleanPlex	17.9107	271	38	409738	177	31.6	0.385982	114886992	0.957651	91.9496	39.0282	99.9919	0	25	25	2.53	54	0	99.6288	99.7759	98.96	98.5486	99.7759	39.1577	0.31	816612	2571.71	2208	94	100	816612	PASSED	B.1.160	Nasopharyngeal swab	2387	EPI_ISL_2367315	ERR6094849	2020-10-24
20201222_CleanPlex	22.0771	275	39	294674	218	39.6	0.390713	82999631	0.959331	91.6603	37.0411	99.9915	0	21	21	-4.14	21	0	99.7392	99.883	98.2008	97.3514	99.7759	39.7204	0.32	587732	1860.37	1586	94	100	587732	PASSED	B.1.177	Nasopharyngeal swab	2417	EPI_ISL_2367352	ERR6094886	2020-12-02
20201222_CleanPlex	25.6521	261	39	381430	190	32.8	0.38948	106152843	0.951705	90.3356	41.822	99.9874	0	18	18	-4.88	95	0	99.4516	99.8796	98.7158	98.2677	99.7358	39.5761	0.36	751679	2391.47	1969	94	100	751679	PASSED	B.1.177	Nasopharyngeal swab	2390	EPI_ISL_2367317	ERR6094851	2020-10-30
20201222_CleanPlex	13.7696	283	39	448713	199	37.1	0.392334	125838370	0.956075	90.57	40.8848	99.9864	2	20	20	-4.59	54	0	99.5887	99.786	98.7393	97.9367	99.7659	39.9049	0.3	894708	2840.3	2242	94	100	894708	PASSED	B.1.177	Nasopharyngeal swab	2410	EPI_ISL_2367344	ERR6094878	2020-11-24
20201222_CleanPlex	19.6283	271	38	317845	208	37.2	0.388132	89738615	0.960826	91.9988	36.1806	99.9902	0	23	23	-0.49	96	0	99.4883	99.8562	98.9733	98.4951	99.7759	39.4178	0.3	634669	2007.73	1747	94	100	634669	PASSED	B.1.160	Nasopharyngeal swab	2395	EPI_ISL_2367328	ERR6094862	2020-11-08
20201222_CleanPlex	20.7142	278	39	551248	189	34.7	0.396669	154624852	0.955468	91.6699	46.7509	99.9907	0	16	16	-7.56	10	0	99.7759	99.9431	99.2242	98.5955	99.7759	40.3591	0.37	1106394	3498.73	2206	94	100	1106394	PASSED	B.1.221	Placenta swab	2430	EPI_ISL_2359178	ERR6094181	2020-11-09
20201222_CleanPlex	15.1147	280	39	584981	205	37.8	0.390172	162579017	0.948028	90.9316	40.7893	99.988	1	16	16	-7.36	10	0	99.7759	99.7759	99.0603	98.4684	99.7759	39.6371	0.32	1165638	3690.37	3114	94	100	1165638	PASSED	B.1.177	Nasopharyngeal swab	2426	EPI_ISL_2367326	ERR6094860	2020-11-06
20201222_CleanPlex	23.4853	270	39	552314	157	28	0.389681	155028477	0.956024	91.2388	46.65	99.9875	0	20	20	-5.41	10	0	99.7759	99.7759	99.3813	98.7359	99.7759	39.5924	0.34	1099771	3483.67	2900	94	100	1099771	PASSED	B.1.177	Nasopharyngeal swab	2423	EPI_ISL_2367308	ERR6094889	2020-12-06
20201222_CleanPlex	21.39	274	38	541413	150	27.2	0.385129	153311746	0.962134	92.0842	46.4931	99.9873	0	5	5	-3.36	10	0	99.7759	99.893	98.9667	98.6958	99.7759	39.052	0.25	1080173	3417.2	2950	94	100	1080173	PASSED	B.1	Nasopharyngeal swab	2433	EPI_ISL_2367311	ERR6094266	2020-04-01
20201222_CleanPlex	13.9305	278	39	545128	201	36.9	0.396617	152045666	0.952205	90.0624	40.98	99.9853	0	21	21	-2.08	54	0	99.6288	99.9465	98.853	98.3681	99.7759	40.3822	0.34	1091232	3456.21	2693	94	100	1091232	PASSED	B.1.177	Nasopharyngeal swab	2434	EPI_ISL_2367313	ERR6094288	2020-11-03
20201222_CleanPlex	15.012	278	39	416178	251	46.1	0.39267	116776354	0.961984	91.9307	39.9602	99.9926	0	18	18	-6.32	128	0	99.3412	99.7893	98.3012	97.8932	99.7759	39.9241	0.26	827957	2607.28	2070	94	100	827957	PASSED	B.1.177	Nasopharyngeal swab	2405	EPI_ISL_2367340	ERR6094874	2020-11-20
20201222_CleanPlex	14.3108	279	40	461735	278	51.1	0.403574	129045240	0.957043	90.3906	41.4684	99.9864	0	20	20	-4.25	209	0	99.1105	99.8261	98.1908	97.5956	99.7759	41.188	0.32	922048	2925.06	2031	94	100	922048	PASSED	B.1.177	Nasopharyngeal swab	2428	EPI_ISL_2367335	ERR6094869	2020-11-19
20201222_CleanPlex	19.8473	275	38	456788	215	39	0.386097	127705160	0.953248	91.5309	39.5356	99.9886	1	25	25	2.53	52	0	99.6355	99.8896	99.1707	98.7092	99.7759	39.1596	0.35	910287	2875.77	2517	94	100	910287	PASSED	B.1.160	Nasopharyngeal swab	2424	EPI_ISL_2367314	ERR6094311	2020-10-25
20201222_CleanPlex	22.2171	269	39	379907	208	36.9	0.392369	106214458	0.955409	91.8538	38.9222	99.9913	0	18	18	-5.49	96	0	99.4883	99.9064	98.2042	97.8932	99.6288	39.9006	0.33	757670	2390.41	1966	94	100	757670	PASSED	B.1.177	Nasopharyngeal swab	2389	EPI_ISL_2367329	ERR6094863	2020-11-08
20201222_CleanPlex	20.7727	277	39	416824	201	36.7	0.392532	117357840	0.959555	91.1013	40.1376	99.9851	0	18	18	-6.93	47	0	99.6522	99.883	98.7393	97.8932	99.7759	39.9249	0.31	833031	2636.96	2276	94	100	833031	PASSED	B.1.177	Nasopharyngeal swab	2415	EPI_ISL_2367349	ERR6094883	2020-11-29
20201222_CleanPlex	20.8965	268	39	349564	222	39.2	0.393709	98496848	0.961505	91.2123	39.0656	99.99	1	23	20	-3.36	101	18	99.4114	99.8395	98.0069	97.8932	99.6923	40.0939	0.33	699006	2208.99	1732	94	100	699006	PASSED	B.1.258	Nasopharyngeal swab	2396	EPI_ISL_2367327	ERR6094861	2020-11-06
20201222_CleanPlex	17.1297	278	39	473859	226	41.5	0.392799	133187300	0.958772	90.5995	40.8077	99.9871	0	20	20	-4.45	87	0	99.5184	99.8863	98.5787	98.2109	99.7759	39.9369	0.28	944321	2997.03	2414	94	100	944321	PASSED	B.1.177	Nasopharyngeal swab	2429	EPI_ISL_2367341	ERR6094875	2020-11-22
20201222_CleanPlex	20.062	279	39	421715	132	24.3	0.3913	118265970	0.957924	92.2315	40.4886	99.9903	1	19	19	-4.63	96	0	99.4683	99.8261	98.4684	98.0571	99.7626	39.7371	0.32	840080	2654.54	2040	94	100	840080	PASSED	B.1.177	Nasopharyngeal swab	2400	EPI_ISL_2367331	ERR6094865	2020-11-10
20201222_CleanPlex	24.307	269	39	426784	174	30.9	0.389824	120850386	0.961796	91.261	45.2825	99.9888	0	17	17	-6.15	10	0	99.7759	99.8027	99.3211	98.766	99.7793	39.5882	0.33	853767	2710.15	2158	94	100	853767	PASSED	B.1.221	FRAGMENT PLACENTA	2431	EPI_ISL_2367310	ERR6094182	2020-11-03
20201222_CleanPlex	25.1286	275	39	311465	197	35.8	0.390945	87467922	0.958122	92.3608	37.9621	99.9923	0	19	19	-5.52	229	0	98.9533	99.6255	97.7895	97.1709	99.3111	39.7822	0.33	619551	1956.37	1678	94	100	619551	PASSED	B.1.177	Nasopharyngeal swab	2411	EPI_ISL_2367342	ERR6094876	2020-11-23
20201222_CleanPlex	19.9872	283	39	396652	224	41.9	0.395387	111534734	0.958121	90.3407	41.1751	99.9861	0	16	16	-7.29	91	0	99.5051	99.7927	98.5085	98.0805	99.7759	40.257	0.31	793025	2518.78	1964	94	100	793025	PASSED	B.1.177	Nasopharyngeal swab	2427	EPI_ISL_2367323	ERR6094857	2020-11-05
20201222_CleanPlex	14.9791	283	40	407991	171	31.9	0.399109	114826169	0.960832	90.3312	39.2288	99.9907	0	20	20	-4.32	300	0	98.8061	99.8428	97.9969	97.9032	99.5452	40.6674	0.31	816239	2588.97	1945	94	100	816239	PASSED	B.1.177	Nasopharyngeal swab	2409	EPI_ISL_2367336	ERR6094870	2020-11-20
20201222_CleanPlex	19.151	281	38	517490	186	34.5	0.388288	144972398	0.95394	90.7018	42.2595	99.9901	1	18	18	-6.86	10	0	99.7759	99.8963	98.9633	98.4818	99.7759	39.4327	0.33	1033528	3270.67	2897	94	100	1033528	PASSED	B.1.177	Nasopharyngeal swab	2414	EPI_ISL_2367348	ERR6094882	2020-11-28
20201222_CleanPlex	15.1324	264	39	896748	191	33.3	0.39001	249813439	0.951187	90.6122	45.2572	99.9878	0	19	19	-6.27	10	0	99.7759	99.8796	99.4047	99.0804	99.7759	39.6136	0.3	1786260	5655.69	4731	94	100	1786260	PASSED	B.1.177	Nasopharyngeal swab	2422	EPI_ISL_2367306	ERR6094887	2020-12-04
20201222_CleanPlex	24.307	274	38	393872	173	31.3	0.386304	109716098	0.949791	91.5574	38.6349	99.9876	0	23	20	-3.29	23	18	99.6823	99.7458	98.3045	97.9634	99.7091	39.2255	0.41	783383	2470.89	2179	94	100	783383	PASSED	B.1.258	Nasopharyngeal swab	2394	EPI_ISL_2367324	ERR6094858	2020-11-05
20201222_CleanPlex	24.6659	271	39	599746	161	28.8	0.392392	168636977	0.956998	91.6802	48.9259	99.9893	0	17	17	-6.15	10	0	99.786	99.8361	99.495	99.1004	99.786	39.8753	0.35	1201184	3798.53	2914	94	100	1201184	PASSED	B.1.221	Placenta swab	2432	EPI_ISL_2367312	ERR6094287	2020-11-03
20201222_CleanPlex	20.1812	270	38	386852	212	37.7	0.384914	108946697	0.95949	92.1151	38.6181	99.9899	2	25	25	2.4	10	0	99.7759	99.8361	98.7961	98.0504	99.7759	39.0201	0.32	771187	2434.28	2085	94	100	771187	PASSED	B.1.160	Nasopharyngeal swab	2388	EPI_ISL_2367316	ERR6094850	2020-10-26
20201222_CleanPlex	17.0105	279	39	367737	263	48.4	0.388797	103293472	0.960401	91.0881	38.1835	99.9878	0	18	18	-6.79	30	0	99.7091	99.7759	98.5888	97.5721	99.7759	39.4731	0.26	732678	2310.73	1887	94	100	732678	PASSED	B.1.177	Nasopharyngeal swab	2412	EPI_ISL_2367346	ERR6094880	2020-11-27
20210101_CleanPlex	19	279	39	477747	241	44.4	0.396232	134056450	0.961375	91.5073	41.5852	99.9881	0	25	24.5	2.79	48	0	99.6489	99.9298	99.1004	98.9566	99.7759	40.3302	0.31	952164	3006.03	2407	94	100	952164	PASSED	B.1.160	Nasopharyngeal swab	2454	EPI_ISL_2359180	ERR6094847	2020-10-13
20210101_CleanPlex	31	290	38	218830	42	8.1	0.383647	59626808	0.953538	87.252	46.5417	99.9781	32	13	11	-15.92	106	0	99.4181	99.7759	98.6222	97.833	99.4282	38.8024	0.36	409446	1306.77	1032	94	100	409446	FAILED	B.1.234	Nasopharyngeal swab	2451	n/a	n/a	2020-12-29
20210101_CleanPlex	15	295	38	704426	139	27.1	0.384483	197611286	0.955867	91.247	45.6347	99.9845	0	6	6	-0.85	10	0	99.7759	99.893	99.5887	99.2609	99.7759	38.9836	0.24	1.40452e+06	4436.91	3903	94	100	1.40452e+06	PASSED	B.1.5	Nasal swab	2492	EPI_ISL_2367381	ERR6094245	2020-03-10
20210101_CleanPlex	21	273	38	497971	186	33.5	0.384525	140784471	0.965305	91.6517	45.7493	99.9896	2	6	6	-0.78	10	0	99.7358	99.893	99.3646	99.1773	99.7759	39.0014	0.25	985633	3114.22	2831	94	100	985633	PASSED	B.1.5	Nasopharyngeal swab	2473	EPI_ISL_2367372	ERR6094202	2020-03-09
20210101_CleanPlex	26	294	39	86725	18	3.5	0.387676	20198086	0.946397	88.1003	44.8089	99.9712	16	29	26.6667	19.8867	318	1	98.7058	99.7626	95.9335	94.2481	99.4148	39.053	0.41	125872	397.134	293	94	100	125872	FAILED	B.1.1.7	Nasopharyngeal swab	2474	EPI_ISL_2367373	ERR6094203	2020-03-09
20210101_CleanPlex	19	281	39	458908	275	51	0.393167	128618610	0.958313	90.1306	44.3043	99.9882	3	37	32.5	5.45	54	19	99.5887	99.7793	99.0904	98.649	99.6288	40.0417	0.47	918465	2896.75	2268	94	100	918465	PASSED	B.1.1.7	Nasopharyngeal swab	2462	EPI_ISL_1120831	ERR6125216	2020-12-31
20210101_CleanPlex	21	290	38	591250	181	34.7	0.388151	165766095	0.954369	91.4226	43.3654	99.9871	1	5	5	-1.71	10	0	99.7759	99.7759	99.3646	99.2275	99.7759	39.4096	0.26	1179955	3735.19	3380	94	100	1179955	PASSED	B.1.5	Nasopharyngeal swab	2496	EPI_ISL_2367353	ERR6094842	2020-03-08
20210101_CleanPlex	31	292	39	146869	26	5	0.392661	36333634	0.921751	80.4966	45.6204	99.9564	45	21	16	-10.92	181	9	99.1506	99.7759	97.5253	96.2178	99.2944	39.0479	0.41	226426	722.461	563	94	100	226426	FAILED	B.1.1.7	Nasopharyngeal swab	2450	n/a	n/a	2020-12-29
20210101_CleanPlex	22	282	38	376240	236	44	0.384944	105896883	0.958949	91.7533	39.8561	99.9785	0	6	6	-0.92	10	0	99.7759	99.9365	99.5352	99.2275	99.7759	39.0539	0.26	749428	2364.89	2105	94	100	749428	PASSED	B.1.5	Nasopharyngeal swab	2485	EPI_ISL_2367378	ERR6094237	2020-03-11
20210101_CleanPlex	17	289	38	593991	155	29.5	0.385117	167912063	0.96235	91.4606	45.1626	99.9902	0	6	6	-0.78	10	0	99.7759	99.8863	99.5786	99.2275	99.7759	39.0723	0.22	1.18516e+06	3746.69	3273	94	100	1.18516e+06	PASSED	B.1.5	Nasopharyngeal swab	2475	EPI_ISL_2367370	ERR6094199	2020-03-09
20210101_CleanPlex	24	280	38	327030	198	36.6	0.387403	91804823	0.956798	91.9723	36.0584	99.9746	0	8	8	0.88	33	0	99.699	99.7759	98.9566	98.7794	99.7759	39.3425	0.28	651481	2056.2	1796	94	100	651481	PASSED	B.1.5	Nasopharyngeal swab	2486	EPI_ISL_2367366	ERR6094172	2020-03-14
20210101_CleanPlex	18	295	38	468814	206	40.1	0.385277	132019376	0.957989	91.5109	39.9478	99.9872	0	6	6	-1.05	10	0	99.7759	99.8863	99.3145	99.2275	99.7759	39.0521	0.25	935260	2960.65	2572	94	100	935260	PASSED	B.1.5	Nasopharyngeal swab	2481	EPI_ISL_2367377	ERR6094221	2020-03-13
20210101_CleanPlex	30.5	230.5	40	79153	13.5	2.285	0.391758	16190499	0.905992	81.3172	50.1617	99.976	14	30	25	2.4	358	16	98.5654	99.8228	95.4821	93.1746	99.4817	38.8194	0.45	86679	271.324	205	94	100	86679	FAILED	B.1.1.7	Mouth swab	2464	n/a	n/a	2020-10-26
20210101_CleanPlex	29	277	38	617332	161	29.4	0.385286	173877775	0.963684	90.3877	50.7091	99.9898	0	29	29	6.67	10	0	99.7759	99.7759	99.7626	99.3111	99.7759	39.0487	0.35	1210464	3834.11	3313	94	100	1210464	PASSED	B.1.160	Nasopharyngeal swab	2466	EPI_ISL_2367354	ERR6094848	2020-10-22
20210101_CleanPlex	21	286	39	514781	223	42.1	0.39003	144815791	0.959432	90.8838	45.0637	99.9862	0	37	32.5	5.51	10	19	99.7559	99.7759	99.0603	98.7526	99.7626	39.6656	0.44	1028882	3248.94	2815	94	100	1028882	PASSED	B.1.1.7	Nasopharyngeal swab	2458	EPI_ISL_1120829	ERR6125214	2020-12-31
20210101_CleanPlex	27	281	39	372350	121	22.4	0.395439	103359256	0.95727	86.9919	48.0125	99.9801	5	37	32.5	5.65	107	17.5	99.4081	99.8997	99.1673	98.1206	99.7793	40.2525	0.53	726601	2325.06	1384	94	100	726601	PASSED	B.1.1.7	Nasopharyngeal swab	2448	EPI_ISL_1120826	ERR6125211	2020-12-28
20210101_CleanPlex	19	282	39	599931	217	40.4	0.388736	168350972	0.958658	90.4698	45.4349	99.9882	0	35	30.5	3.79	59	19	99.5786	99.8963	99.2643	98.649	99.7626	39.4861	0.39	1197913	3783.03	3265	94	100	1197913	PASSED	B.1.1.7	Nasopharyngeal swab	2455	EPI_ISL_1120824	ERR6125209	2020-12-26
20210101_CleanPlex	20	283	39	609397	261	48.8	0.390249	170970254	0.956474	90.2174	46.184	99.9875	0	38	33.5	6.45	58	19	99.592	99.7927	99.1439	99.0101	99.6288	39.6614	0.48	1221590	3860.74	2646	94	100	1221590	PASSED	B.1.1.7	Nasopharyngeal swab	2461	EPI_ISL_1120832	ERR6125217	2020-12-31
20210101_CleanPlex	35.5	293	39	207941	42	8.2	0.387168	53835067	0.945498	85.2182	44.8932	99.9774	19	23	16	-10.44	32	16.5	99.6823	99.8763	99.2041	98.7928	99.7559	39.0452	0.41	354383	1125.1	928	94	100	354383	PASSED	B.1.258	Nasopharyngeal swab	2469	EPI_ISL_2367355	ERR6094890	2020-12-21
20210101_CleanPlex	17	291	38	423318	204	39.2	0.38455	119461592	0.960223	91.6691	39.5328	99.9846	0	9	9	1.88	51	0	99.6388	99.7759	99.2543	99.2275	99.7759	38.9698	0.24	844590	2669.54	2150	94	100	844590	PASSED	B.1.1.29	Nasopharyngeal swab	2489	EPI_ISL_2367367	ERR6094173	2020-03-14
20210101_CleanPlex	22	278	38	465162	155	28.5	0.384801	131559423	0.964232	91.5492	45.3403	99.9865	0	5	5	-1.64	10	0	99.7759	99.893	99.3278	99.2275	99.7759	39.0035	0.25	922002	2918.39	2528	94	100	922002	PASSED	B.1.5	Nasopharyngeal swab	2472	EPI_ISL_2367362	ERR6094149	2020-03-07
20210101_CleanPlex	23.5	278	39	598856	292	53.5	0.389624	166730886	0.954167	93.4186	44.3993	99.9875	0	26	25.5	3.51	10	0	99.7759	99.7759	99.0168	99.0034	99.7759	39.5717	0.35	1191662	3733.72	3192	94	100	1191662	PASSED	B.1.160	Nasopharyngeal swab	2463	EPI_ISL_2367374	ERR6094206	2020-10-17
20210101_CleanPlex	19	288	38	370505	238	45.2	0.383792	105230260	0.965627	91.6737	40.4176	99.9903	0	5	5	-1.78	10	0	99.7759	99.893	99.2275	99.1773	99.7759	38.9029	0.22	738225	2334.8	1920	94	100	738225	PASSED	B.1.5	Nasal swab	2478	EPI_ISL_2367369	ERR6094198	2020-03-09
20210101_CleanPlex	19	289	38	424923	225	43	0.386067	119607943	0.957728	91.7124	41.2739	99.9823	0	5	5	-1.78	10	0	99.7759	99.8863	99.3379	99.2275	99.7759	39.1705	0.25	846916	2678.08	2403	94	100	846916	PASSED	B.1.5	Nasopharyngeal swab	2487	EPI_ISL_2367359	ERR6094146	2020-03-09
20210101_CleanPlex	33	286	38	436371	99	18.6	0.384118	122750271	0.965101	89.0418	49.7698	99.9897	3	21	20.5	1.18	10	0	99.7759	99.8863	99.4716	99.0436	99.7759	38.9783	0.31	848986	2708.62	2454	94	100	848986	PASSED	B.1.160	Nasopharyngeal swab	2465	EPI_ISL_2367382	ERR6094275	2020-09-09
20210101_CleanPlex	18	280	41	400481	223	41.3	0.413038	111431876	0.9528	89.6095	40.7448	99.9853	0	37	32.5	5.86	189	19	99.1406	99.9431	97.4284	96.3883	99.6689	42.3418	0.54	800834	2553.04	1016	94	100	800834	PASSED	B.1.1.7	Nasopharyngeal swab	2456	EPI_ISL_1120822	ERR6125206	2020-12-28
20210101_CleanPlex	33	291	39	69354	17	3.2	0.389149	16795461	0.930412	83.2526	44.4317	99.9726	43	17	12	-14.1	447	9	98.2477	99.5552	95.1644	90.3856	99.378	38.8808	0.4	105220	333.989	211	94	100	105220	FAILED	B.1.160	Nasopharyngeal swab	2467	n/a	n/a	2020-12-16
20210101_CleanPlex	22	272	38	423697	229	41.1	0.387198	119345890	0.960409	91.2462	43.9041	99.9915	1	33	29	2.01	10	19	99.7492	99.7759	99.164	98.5185	99.7726	39.3213	0.42	842603	2668.02	2169	94	100	842603	PASSED	B.1.1.7	Nasopharyngeal swab	2457	EPI_ISL_1120828	ERR6125213	2020-12-31
20210101_CleanPlex	25	273	38	559712	196	35.4	0.387803	157399248	0.960706	91.6744	47.7242	99.9837	0	21	21	2.44	26	0	99.7224	99.893	99.4616	99.2543	99.7759	39.3464	0.33	1111402	3512.92	2955	94	100	1111402	PASSED	B.1.160	Nasopharyngeal swab	2453	EPI_ISL_2359184	ERR6094272	2020-08-28
20210101_CleanPlex	16	282	38	530236	126	23.5	0.384334	148194464	0.952274	91.3635	40.3386	99.9876	1	5	5	-1.85	10	0	99.7759	99.7759	99.4449	99.2275	99.7759	38.9695	0.26	1.05693e+06	3335.7	2782	94	100	1.05693e+06	PASSED	B.1.5	Nasopharyngeal swab	2484	EPI_ISL_2367364	ERR6094151	2020-03-10
20210101_CleanPlex	16	285	38	548812	201	37.9	0.386027	154445633	0.959024	91.4969	42.0941	99.9738	0	8	8	1.08	10	0	99.7759	99.8896	99.1673	98.9901	99.7759	39.1489	0.23	1.09447e+06	3457.85	3024	94	100	1.09447e+06	PASSED	B.1.93	Nasopharyngeal swab	2494	EPI_ISL_2367358	ERR6094145	2020-03-11
20210101_CleanPlex	14	285	38	545519	224	42.1	0.385953	153128763	0.958152	92.1694	42.3242	99.9709	0	5	5	-2.05	10	0	99.7425	99.893	99.2743	99.1773	99.7759	39.1515	0.25	1.08713e+06	3424.08	2850	94	100	1.08713e+06	PASSED	B.1.5	Nasopharyngeal swab	2482	EPI_ISL_2367380	ERR6094244	2020-03-13
20210101_CleanPlex	19	282	38	455772	193	35.9	0.3858	128226433	0.958548	92.1834	41.3499	99.9831	0	5	5	-1.78	54	0	99.6188	99.7759	99.1807	98.9633	99.7759	39.1238	0.25	908809	2867.61	2496	94	100	908809	PASSED	B.1	Nasopharyngeal swab	2483	EPI_ISL_2367368	ERR6094193	2020-03-09
20210101_CleanPlex	34	167	42	319093	108	11.9	0.407682	42559450	0.753073	61.1068	49.711	99.9561	55	26	18.5	-6.98	1005	7	96.3582	99.6288	83.7809	70.4411	98.047	38.8517	0.84	47188	130.741	94	93	100	47188	FAILED	B.1.160	Nasopharyngeal swab	2468	n/a	n/a	2020-12-07
20210101_CleanPlex	25	268	38	394569	146	25.9	0.381459	110412014	0.961853	88.6931	46.7055	99.9833	1	20	19	-7.85	10	0	99.7358	99.7759	99.5118	99.3613	99.7392	38.5824	0.29	765537	2438.44	1971	94	100	765537	PASSED	B.1.221	Nasopharyngeal swab	2449	EPI_ISL_2359186	ERR6094331	2020-12-28
20210101_CleanPlex	17	286	38	557569	230	43.4	0.386823	157530158	0.962183	91.5216	42.0755	99.9855	2	4	3.5	-3.55	10	0	99.7759	99.7759	99.4415	99.1807	99.7759	39.2545	0.22	1112354	3518.75	3222	94	100	1112354	PASSED	B	Nasopharyngeal swab	2495	EPI_ISL_2367379	ERR6094238	2020-03-13
20210101_CleanPlex	16	290	38	559248	180	34.5	0.386169	157349081	0.960565	91.9502	45.2914	99.9762	1	9	9	2.15	10	0	99.7759	99.8896	99.1907	98.8028	99.7759	39.1718	0.25	1.11385e+06	3508.78	3026	94	100	1.11385e+06	PASSED	B.1	Nasopharyngeal swab	2490	EPI_ISL_2367375	ERR6094210	2020-03-10
20210101_CleanPlex	23	289	38	331775	96	18.4	0.380721	92753190	0.956171	89.6383	47.1864	99.9807	11	9	9	2.15	147	0	99.281	99.8261	99.0269	98.6021	99.592	38.5886	0.31	648686	2061.96	1877	94	100	648686	PASSED	B.1.1.10	Nasal swab	2491	EPI_ISL_2367371	ERR6094200	2020-03-10
20210101_CleanPlex	16	286	38	420175	223	42.1	0.385263	118570123	0.961522	92.1952	40.5662	99.9762	0	9	9	2.15	10	0	99.7358	99.893	98.6991	98.5988	99.7358	39.0747	0.23	837544	2641.6	2282	94	100	837544	PASSED	B.1.5	Nasopharyngeal swab	2493	EPI_ISL_2367376	ERR6094211	2020-03-11
20210101_CleanPlex	17	286	38	587572	220	41.5	0.385442	166408626	0.963403	91.2354	45.6255	99.9838	0	8	8	1.22	10	0	99.7759	99.8963	99.5753	98.9867	99.7759	39.0721	0.22	1172523	3714.84	3210	94	100	1172523	PASSED	B.1.128	Nasopharyngeal swab	2477	EPI_ISL_2367357	ERR6094144	2020-03-09
20210101_CleanPlex	25	272	39	451537	208	37.3	0.391345	126317154	0.957728	89.0593	46.2084	99.9885	2	37	32.5	5.45	54	19	99.5987	99.7759	99.4282	99.1238	99.6288	39.8247	0.49	894191	2831.51	2300	94	100	894191	PASSED	B.1.1.7	Nasopharyngeal swab	2460	EPI_ISL_1120833	ERR6125218	2020-12-31
20210101_CleanPlex	22	281	38	680040	174	32.2	0.385541	191998367	0.961735	92.0369	49.902	99.9903	1	5	5	-1.64	10	0	99.7759	99.7759	99.5118	99.2308	99.7759	39.0993	0.24	1.35142e+06	4267.44	3737	94	100	1.35142e+06	PASSED	B.1.5	Nasopharyngeal swab	2471	EPI_ISL_2367356	ERR6094143	2020-03-07
20210101_CleanPlex	21	279	38	475989	241	44.4	0.388051	134457880	0.963978	91.6314	44.5663	99.9882	0	14	14	-0.59	10	0	99.7759	99.7759	99.5084	99.2275	99.7759	39.3753	0.27	948029	2994.47	2558	94	100	948029	PASSED	B.1.1.1	Nasopharyngeal swab	2452	EPI_ISL_2359182	ERR6094269	2020-07-02
20210101_CleanPlex	22	286	38	953714	158	29.8	0.384812	268216908	0.965982	91.2872	55.3669	99.9902	1	6	6	-0.64	10	0	99.7759	99.7826	99.7759	99.4549	99.7759	39.0118	0.23	1.88621e+06	5917.24	5083	94	100	1.88621e+06	PASSED	B.1.5	Nasopharyngeal swab	2470	EPI_ISL_2367360	ERR6094147	2020-03-07
20210101_CleanPlex	17	285	38	458376	180	33.8	0.384991	130219709	0.966453	91.8613	41.9352	99.9865	1	5	5	-1.64	10	0	99.7759	99.7759	99.3111	99.1305	99.7759	39.0392	0.21	914621	2892.09	2495	94	100	914621	PASSED	B.1.5	Nasopharyngeal swab	2476	EPI_ISL_2367361	ERR6094148	2020-03-07
20210101_CleanPlex	20	288	38	643155	137	26.1	0.384368	181656752	0.961124	91.6704	47.8938	99.9908	1	5	5	-1.85	10	0	99.7759	99.8863	99.5887	99.2308	99.7759	38.9825	0.24	1282541	4051.34	3514	94	100	1282541	PASSED	B.1.5	Nasopharyngeal swab	2479	EPI_ISL_2367365	ERR6094153	2020-03-10
20210101_CleanPlex	13	293	38	567744	164	31.8	0.3854	158950571	0.953785	90.9069	40.2868	99.9854	0	5	5	-1.78	10	0	99.7759	99.893	99.4415	99.2275	99.7759	39.0818	0.24	1.13189e+06	3581.18	3161	94	100	1.13189e+06	PASSED	B.1.5	Nasopharyngeal swab	2488	EPI_ISL_2367363	ERR6094150	2020-03-09
20210101_CleanPlex	24	280	38	572891	107	19.8	0.387441	161061851	0.956646	90.9133	47.1812	99.9902	0	37	32.5	5.51	10	19	99.7626	99.8863	99.6288	98.6289	99.7759	39.3603	0.45	1143231	3619.86	3269	94	100	1143231	PASSED	B.1.1.7	Nasopharyngeal swab	2459	EPI_ISL_1120830	ERR6125215	2020-12-31
20210111_CleanPlex	20.55	286	38	577897	280	52.8	0.383978	162553840	0.956074	91.3457	44.5168	99.9886	0	8	8	0.81	10	0	99.7759	99.8963	99.5519	99.2275	99.7759	38.9064	0.31	1.15064e+06	3645.48	3073	94	100	1.15064e+06	PASSED	A.2	Nasopharyngeal swab	2541	EPI_ISL_2367400	ERR6094179	2020-03-15
20210111_CleanPlex	18.12	288	38	502103	207	39.3	0.383984	140078857	0.959554	91.493	43.2159	99.9863	0	9	9	1.88	10	0	99.7759	99.8863	99.3379	99.2576	99.7759	38.8778	0.26	985516	3091.72	2541	94	100	985516	PASSED	B.1.1.29	Nasopharyngeal swab	2539	EPI_ISL_2367410	ERR6094215	2020-03-15
20210111_CleanPlex	16.79	287	38	555752	239	45.3	0.384524	157161817	0.963035	91.756	44.64	99.9921	0	7	7	0.01	10	0	99.7759	99.786	99.4683	99.2275	99.7759	38.9867	0.24	1.10762e+06	3498.54	2915	94	100	1.10762e+06	PASSED	B.1.5	Nasopharyngeal swab	2514	EPI_ISL_2367407	ERR6094209	2020-03-13
20210111_CleanPlex	25.47	272	38	396753	137	24.6	0.382222	111752788	0.959145	89.1372	43.1674	99.9909	0	6	6	-0.92	10	0	99.7759	99.7759	99.5118	99.3178	99.7759	38.6974	0.28	777882	2477.24	2133	94	100	777882	PASSED	B.1.5	Nasopharyngeal swab	2510	EPI_ISL_2367389	ERR6094152	2020-03-11
20210111_CleanPlex	17.53	270	38	581991	177	31.5	0.385788	163829988	0.959896	92.249	43.3104	99.9905	0	6	6	-1.12	10	0	99.7759	99.8863	99.3613	99.1773	99.7759	39.0976	0.25	1159450	3658.43	2913.5	94	100	1159450	PASSED	B.1	Nasopharyngeal swab	2540	EPI_ISL_2367409	ERR6094214	2020-03-15
20210111_CleanPlex	14.51	281	38	542310	215	39.8	0.38763	151821270	0.956193	91.549	41.5052	99.9895	0	8	8	1.01	13	0	99.7659	99.8763	99.3646	99.0235	99.7759	39.3388	0.27	1.08082e+06	3407.47	2882.5	94	100	1.08082e+06	PASSED	B.1.93	Nasopharyngeal swab	2532	EPI_ISL_2367419	ERR6094242	2020-03-12
20210111_CleanPlex	25.25	275	38	483474	167	30.3	0.382421	135460547	0.956396	89.1062	45.9068	99.9859	0	10	10	2.95	10	0	99.6857	99.883	99.5452	99.3111	99.6857	38.6966	0.31	942836	3001.41	2648	94	100	942836	PASSED	B.1.128	Nasopharyngeal swab	2515	EPI_ISL_2367418	ERR6094241	2020-03-13
20210111_CleanPlex	15.12	300	38	738472	167	33.1	0.383913	208257283	0.959523	91.2616	46.9796	99.9915	1	9	9	1.95	10	0	99.7759	99.7759	99.5954	99.3278	99.7759	38.8934	0.26	1472118	4662.19	3784	94	100	1472118	PASSED	B.1.128	Nasopharyngeal swab	2507	EPI_ISL_2367413	ERR6094231	2020-03-14
20210111_CleanPlex	20.02	281	38	516267	216	40.1	0.385018	146452136	0.963713	91.3436	45.6338	99.9934	0	6	6	-0.92	10	0	99.7759	99.7793	99.5352	99.2275	99.7759	39.0562	0.26	1.02807e+06	3261.2	2629	94	100	1.02807e+06	PASSED	B.1.5	Nasopharyngeal swab	2513	EPI_ISL_2367417	ERR6094239	2020-03-11
20210111_CleanPlex	14.73	289	38	523234	210	40.1	0.385777	147381362	0.960792	91.543	42.2786	99.9929	2	8	8	0.74	10	0	99.7358	99.7759	99.2308	98.9132	99.7759	39.1284	0.25	1041910	3291.21	2771	94	100	1041910	PASSED	B.1.128	Nasopharyngeal swab	2523	EPI_ISL_2367396	ERR6094175	2020-03-17
20210111_CleanPlex	12.08	287	38	344614	271	51.4	0.381921	98146630	0.962686	95.5608	33.3395	99.9913	1	5	5	-1.78	78	0	99.4716	99.7759	98.6055	98.2911	99.7392	38.3606	0.27	685280	2153.08	974	93	100	685280	PASSED	B.1.5	Nasal swab	2506	EPI_ISL_2367420	ERR6094246	2020-03-09
20210111_CleanPlex	21.69	284	38	493440	169	31.6	0.385244	138165465	0.956442	91.0058	42.197	99.9909	0	6	6	-0.99	10	0	99.7759	99.7759	99.6255	99.2275	99.7759	39.0154	0.28	969160	3067.87	2750	94	100	969160	PASSED	B.1.93	Nasopharyngeal swab	2524	EPI_ISL_2367405	ERR6094201	2020-03-12
20210111_CleanPlex	30.29	289	40	183393	26	5.02	0.391071	43190031	0.9021	75.9279	40.9067	99.9766	9	32	27.5	0.17	1177	19	95.8533	99.8629	92.1613	90.3622	98.2042	38.7531	0.52	262758	841.651	656	94	100	262758	FAILED	B.1.1.7	Nasopharyngeal swab	2501	EPI_ISL_2359188	ERR6094342	2021-01-04
20210111_CleanPlex	25.08	271	38	486099	158	28.2	0.383655	136447421	0.955648	90.5088	43.1764	99.9893	0	6	6	-1.19	10	0	99.7759	99.7759	99.5753	99.2275	99.7759	38.876	0.29	959650	3043.41	2811	94	100	959650	PASSED	B.1.5	Nasopharyngeal swab	2543	EPI_ISL_2367395	ERR6094174	2020-03-15
20210111_CleanPlex	27.35	289	38	384901	57	10.9	0.384568	106752243	0.954142	86.6199	49.6125	99.9787	6	38	34	6.4	121	19	99.388	99.6288	99.1372	98.6623	99.5017	38.9287	0.51	741858	2364.74	2018	94	100	741858	PASSED	B.1.1.7	Nasopharyngeal swab	2519	EPI_ISL_1120835	ERR6125220	2021-01-07
20210111_CleanPlex	20.44	285	38	287616	115	21.7	0.382279	79717246	0.952633	88.5095	42.8234	99.9882	6	5	5	-1.99	76	0	99.4649	99.7759	99.0703	98.5821	99.5552	38.5985	0.33	551330	1757.58	1583	94	100	551330	PASSED	B.1.5	Nasopharyngeal swab	2531	EPI_ISL_2367402	ERR6094187	2020-03-13
20210111_CleanPlex	23.71	282	38	497001	175	32.6	0.384282	138453933	0.952867	89.9498	43.3679	99.9909	1	5	5	-1.78	10	0	99.7759	99.883	99.6305	99.5084	99.7759	38.9013	0.31	970370	3083.82	2549	94	100	970370	PASSED	B.1.5	Nasopharyngeal swab	2511	EPI_ISL_2367415	ERR6094233	2020-03-09
20210111_CleanPlex	23.29	278	38	422353	189	34.6	0.38451	118832766	0.957596	90.7518	41.6998	99.9879	1	5	5	-2.05	10	0	99.7759	99.8997	99.592	99.2275	99.7759	38.9349	0.29	833656	2646.27	2374	94	100	833656	PASSED	B.1.5	Nasopharyngeal swab	2528	EPI_ISL_2367406	ERR6094207	2020-03-13
20210111_CleanPlex	25.57	273	38	399858	119	21.4	0.381816	111975564	0.95738	88.6262	44.3548	99.9857	0	12	12	4.88	10	0	99.7358	99.893	99.3111	99.1773	99.7358	38.627	0.29	775845	2470.91	2369	94	100	775845	PASSED	B.1.1.1	Nasopharyngeal swab	2508	EPI_ISL_2367414	ERR6094232	2020-03-14
20210111_CleanPlex	16.36	279	38	320719	172	31.7	0.385548	89575662	0.952709	91.9551	34.8281	99.9875	0	5	5	-1.92	121	0	99.3646	99.7759	99.2275	98.6557	99.7759	39.0766	0.3	637034	2009.64	1642	94	100	637034	PASSED	B.1	Nasopharyngeal swab	2529	EPI_ISL_2367401	ERR6094184	2020-03-12
20210111_CleanPlex	29.52	287	39	406028	52	9.79	0.386477	105185072	0.930731	83.2141	47.398	99.9791	12	35	31	3.67	253	19	98.9633	99.8261	98.5219	98.0871	99.1773	38.8705	0.49	699470	2229.3	1992	94	100	699470	PASSED	B.1.1.7	Mouth swab	2499	EPI_ISL_1120872	ERR6125348	2021-01-03
20210111_CleanPlex	15.73	301	38	377468	265	52.7	0.38401	106169780	0.955843	90.5625	35.51	99.987	0	5	4	-3.12	19	9	99.7157	99.8729	99.3011	99.0335	99.7525	38.9278	0.29	752680	2389.63	2018	94	100	752680	PASSED	B.1.5	Nasopharyngeal swab	2527	EPI_ISL_2367408	ERR6094213	2020-03-14
20210111_CleanPlex	23.85	281	38	505787	158	29.3	0.384023	140450799	0.950181	90.145	42.1211	99.9858	0	5	5	-1.99	10	0	99.7358	99.8428	99.4616	99.1773	99.7358	38.8424	0.31	985434	3124.53	2654	94	100	985434	PASSED	B.1	Nasopharyngeal swab	2525	EPI_ISL_2367387	ERR6094140	2020-03-12
20210111_CleanPlex	20.71	262	41	424316	77	13.3	0.401053	84180000	0.843767	68.1377	39.0967	99.9604	3	5	5	-2.19	10	0	99.7358	99.9766	99.4415	98.7292	99.7392	38.725	0.33	389070	1228.18	966	94	100	389070	PASSED	B.1.5	Nasopharyngeal swab	2517	EPI_ISL_2367399	ERR6094178	2020-03-15
20210111_CleanPlex	30.5	173	44	77927	18	2.08	0.421662	9473586	0.724768	61.3055	42.0354	99.9641	4	5	1	-21.6	17542	0	40.8186	93.004	3.01642	1.11694	70.722	38.4547	1.45	5511	12.5424	8	89	100	5511	FAILED	None	Mouth swab	2497	n/a	n/a	2020-10-26
20210111_CleanPlex		286	38	561848	186	35.1	0.386021	158201341	0.957201	89.9483	45.2485	99.9907	0	35	31	3.6	10	19	99.7325	99.7793	99.271	98.8496	99.7392	39.1868	0.45	1120776	3561.33	2852	94	100	1120776	PASSED	B.1.1.7	Nasopharyngeal swab	2502	EPI_ISL_1120823	ERR6125208	2021-01-04
20210111_CleanPlex	15.82	277	38	656782	216	39.5	0.386283	183585879	0.952144	90.6336	42.4648	99.9909	0	11	11	3.88	10	0	99.7759	99.7759	99.4248	99.1773	99.7759	39.1731	0.31	1.30934e+06	4148.08	3500	94	100	1.30934e+06	PASSED	B.1.93	Nasopharyngeal swab	2533	EPI_ISL_2367411	ERR6094220	2020-03-14
20210111_CleanPlex		278	38	560839	204	37.5	0.385009	156424319	0.949387	90.2642	42.9453	99.9888	1	36	31.5	4.34	12	19	99.7559	99.8261	98.8931	98.2978	99.7726	39.0625	0.51	1112135	3527.93	3008	94	100	1112135	PASSED	B.1.1.7	Nasopharyngeal swab	2503	EPI_ISL_1120821	ERR6125207	2021-01-04
20210111_CleanPlex	14.13	281	38	432942	211	39.1	0.385257	121899096	0.958359	90.7357	38.0525	99.9866	0	9	9	1.88	48	0	99.6489	99.8796	99.2576	99.2275	99.7759	39.0708	0.26	863319	2735.79	2335	94	100	863319	PASSED	B.1.1.4	Nasopharyngeal swab	2509	EPI_ISL_2367398	ERR6094177	2020-03-14
20210111_CleanPlex	18.24	278	38	324992	251	46.1	0.383925	91800414	0.962262	91.3904	35.6872	99.9908	0	5	5	-1.78	10	0	99.7759	99.7759	99.3613	99.067	99.7759	38.9181	0.25	646507	2043.15	1703	94	100	646507	PASSED	B.1.5	Nasopharyngeal swab	2512	EPI_ISL_2367403	ERR6094191	2020-03-09
20210111_CleanPlex	24.36	287	38	281005	141	26.7	0.381656	77727764	0.945768	87.7543	37.864	99.9826	0	8	8	0.74	14	0	99.7224	99.7759	99.0971	98.96	99.7392	38.5707	0.37	544946	1740.45	1503	94	100	544946	PASSED	B.1.1.119	Nasopharyngeal swab	2537	EPI_ISL_2367394	ERR6094162	2020-03-17
20210111_CleanPlex	17.05	299	38	743007	146	28.9	0.385181	208329323	0.953428	90.7819	45.9903	99.9892	0	9	9	1.67	10	0	99.7759	99.8261	99.6154	99.2676	99.7759	39.0667	0.3	1482020	4698.58	3982	94	100	1482020	PASSED	B.1.1.29	Nasopharyngeal swab	2535	EPI_ISL_2367390	ERR6094155	2020-03-17
20210111_CleanPlex	17.88	281	38	467860	254	47.1	0.385921	132544110	0.963778	91.3479	40.9091	99.9874	1	8	8	0.95	51	0	99.6388	99.7759	99.2409	99.2275	99.7759	39.1505	0.24	933392	2957.26	2455	94	100	933392	PASSED	B.1.1.4	Nasopharyngeal swab	2516	EPI_ISL_2367388	ERR6094141	2020-03-14
20210111_CleanPlex	21.7	272	38	306720	174	31.3	0.385668	86479489	0.960729	90.2338	36.8369	99.9876	0	7	7	-0.26	10	0	99.7759	99.7793	99.2609	98.9968	99.7759	39.0834	0.29	604966	1921.84	1659	94	100	604966	PASSED	B.1.93	Nasal swab	2518	EPI_ISL_2367393	ERR6094159	2020-03-16
20210111_CleanPlex	30.5	230.5	43	40141	13.5	2.285	0.430032	5121260	0.690284	54.8903	39.1111	99.9402	1	3	0	-22.6	25176	0	15.3062	87.1752	1.12363	1.12363	45.7312	39.4389	1.42	4170	10.5404	4	89	100	4170	FAILED	None	Mouth swab	2464	n/a	n/a	2020-10-26
20210111_CleanPlex	25.09	270	38	524637	116	20.7	0.383166	147729571	0.959494	89.4824	50.0927	99.9857	0	6	6	-1.05	10	0	99.7759	99.893	99.7759	99.592	99.7759	38.7992	0.3	1031881	3290.99	2801	94	100	1031881	PASSED	B.1.5	Nasopharyngeal swab	2542	EPI_ISL_2367412	ERR6094222	2020-03-13
20210111_CleanPlex		286	41	144503	26	4.9	0.403441	32004622	0.877178	71.838	39.0453	99.964	13	32	27.5	0.03	1207	19	95.7161	98.9132	91.3153	88.4761	97.5956	39.9998	0.56	178865	570.37	357	94	100	178865	FAILED	B.1.1.7	Nasopharyngeal swab	2504	EPI_ISL_2359192	ERR6094324	2021-01-06
20210111_CleanPlex	15.63	296	38	638507	153	29.8	0.384445	179753232	0.957428	91.1802	43.2342	99.9895	0	7	7	-0.26	10	0	99.7759	99.7759	99.3646	99.2275	99.7759	38.9661	0.27	1273471	4033.73	3273	94	100	1273471	PASSED	B.1.5	Nasopharyngeal swab	2536	EPI_ISL_2367397	ERR6094176	2020-03-17
20210111_CleanPlex	13.11	266	38	567866	177	31	0.387321	159089733	0.959874	92.4924	42.1048	99.9889	0	8	8	0.6	10	0	99.7759	99.883	99.2275	99.2275	99.7759	39.3044	0.24	1.12966e+06	3547.21	2937	94	100	1.12966e+06	PASSED	B.1.1.4	Nasopharyngeal swab	2538	EPI_ISL_2367385	ERR6094845	2020-03-18
20210111_CleanPlex	16.63	285	38	519868	208	39.2	0.383138	146072371	0.95671	90.8431	42.0619	99.9875	0	5	5	-1.92	10	0	99.7358	99.8763	99.3947	99.1773	99.7759	38.8463	0.27	1.03561e+06	3277.01	2686	94	100	1.03561e+06	PASSED	B.1.5	Nasopharyngeal swab	2530	EPI_ISL_2367386	ERR6094139	2020-03-12
20210111_CleanPlex	16.09	281	38	418926	260	48.3	0.384792	117868300	0.959221	91.4821	39.2542	99.9921	0	6	6	-1.19	14	0	99.7224	99.8796	99.2275	99.1773	99.7358	39.0247	0.25	834524	2634.7	2228	94	100	834524	PASSED	B.1.5	Nasopharyngeal swab	2522	EPI_ISL_2367392	ERR6094158	2020-03-16
20210111_CleanPlex	19.31	291	38	507806	199	38.2	0.3835	143349994	0.95806	91.1573	43.6891	99.9888	0	5	5	-2.19	10	0	99.7759	99.883	99.3746	99.2275	99.7759	38.8575	0.29	1012952	3213.38	2697	94	100	1012952	PASSED	B.1.5	Nasopharyngeal swab	2521	EPI_ISL_2367391	ERR6094157	2020-03-16
20210111_CleanPlex	19.44	277	38	594722	224	41	0.382775	167165876	0.95476	91.6194	45.2688	99.9876	0	5	5	-2.05	10	0	99.7392	99.8863	99.4449	99.2275	99.7759	38.7784	0.3	1.18335e+06	3745.33	3236	94	100	1.18335e+06	PASSED	B.1.5	Nasopharyngeal swab	2520	EPI_ISL_2367416	ERR6094235	2020-03-13
20210111_CleanPlex	24.76	277	39	524933	205	37.4	0.390295	146628036	0.953033	90.6717	44.0114	99.9884	0	26	25.5	2.9	10	0	99.7759	99.9398	99.3613	99.0135	99.7759	39.6408	0.42	1037409	3293.57	2658	94	100	1037409	PASSED	B.1.160	Nasopharyngeal swab	2498	EPI_ISL_2367383	ERR6094330	2020-10-26
20210111_CleanPlex		279	38	512784	166	30.6	0.387329	144689522	0.962132	91.433	43.3409	99.9897	0	37	32.5	4.97	10	19	99.7325	99.8796	99.271	98.7292	99.7492	39.3231	0.42	1022591	3229.77	2668	94	100	1022591	PASSED	B.1.1.7	Nasopharyngeal swab	2505	EPI_ISL_1120842	ERR6125227	2021-01-06
20210111_CleanPlex	16.58	280	38	659876	170	31.4	0.38404	185862526	0.957967	91.5769	46.6887	99.9898	0	11	11	3.6	10	0	99.7759	99.903	99.5017	99.1238	99.7759	38.9176	0.29	1.31561e+06	4161.38	3571	94	100	1.31561e+06	PASSED	B.1.93	Nasopharyngeal swab	2534	EPI_ISL_2367384	ERR6094844	2020-03-18
20210111_CleanPlex	19.09	282	38	537350	266	49.5	0.384988	151332926	0.957982	90.6295	41.8239	99.9881	0	31	30	2.6	10	6	99.7626	99.7759	99.4148	98.8128	99.7626	39.0595	0.39	1072421	3399.87	2880	94	100	1072421	PASSED	B.1.258.17	Nasopharyngeal swab	2500	EPI_ISL_2359190	ERR6094892	2021-01-04
20210111_CleanPlex	18.97	284	38	501757	163	30.5	0.384228	139931345	0.95579	90.1539	43.941	99.9841	0	5	5	-2.05	10	0	99.7759	99.8763	99.592	99.0971	99.7759	38.8542	0.27	976540	3090.98	2632	94	100	976540	PASSED	B.1	Nasopharyngeal swab	2526	EPI_ISL_2367404	ERR6094196	2020-03-13
20210118_CleanPlex		287	39	296089	157	29.8	0.392909	83876308	0.966105	91.8869	36.5688	99.9889	0	37	31.5	3.42	252	21	98.9098	99.7559	97.7862	96.9568	99.4047	39.9654	0.45	590952	1870.58	1611	94	100	590952	PASSED	B.1.1.7	Nasopharyngeal swab	2594	EPI_ISL_2359211	ERR6097500	2021-01-15
20210118_CleanPlex	19.77	284	39	518770	147	27.5	0.391809	146440709	0.962302	89.6254	45.3044	99.9848	1	37	33	5.26	10	19	99.7224	99.8863	99.1606	98.7727	99.7425	39.8695	0.44	1036323	3292.49	2876	94	100	1036323	PASSED	B.1.1.7	Nasopharyngeal swab	2556	EPI_ISL_1120852	ERR6125237	2021-01-09
20210118_CleanPlex		291	39	438211	190	36.4	0.393506	123448480	0.962035	89.0739	40.3582	99.9888	0	38	32	3.61	32	19	99.6455	99.7626	99.0503	98.8128	99.7224	40.0307	0.37	873609	2779.54	2430	94	100	873609	PASSED	B.1.1.7	Nasopharyngeal swab	2599	EPI_ISL_1120875	ERR6125392	2021-01-21
20210118_CleanPlex	27.11	272	38	345519	140	25.2	0.388288	97881202	0.963291	90.5486	42.4201	99.9904	1	37	32.5	4.76	31	19	99.6857	99.9197	99.0202	98.8663	99.7626	39.4581	0.44	689376	2191.3	1976	94	100	689376	PASSED	B.1.1.7	Nasopharyngeal swab	2553	EPI_ISL_1120849	ERR6125234	2021-01-09
20210118_CleanPlex		283	39	377355	132	24.7	0.389737	105878413	0.953605	90.5736	39.9459	99.9886	1	37	33	4.99	74	19	99.5051	99.8161	98.9968	97.9567	99.7592	39.5843	0.49	752820	2394.25	2094	94	100	752820	PASSED	B.1.1.7	Nasopharyngeal swab	2583	EPI_ISL_1120837	ERR6125222	2021-01-13
20210118_CleanPlex		279	39	282350	143	26.3	0.390361	80018283	0.964443	90.7937	36.3904	99.9865	0	37	33	5.05	74	19	99.4783	99.7592	98.649	97.8597	99.7024	39.6846	0.42	563912	1790.35	1616	94	100	563912	PASSED	B.1.1.7	Nasopharyngeal swab	2571	EPI_ISL_1120866	ERR6125252	2021-01-12
20210118_CleanPlex		289	40	454143	133	25.3	0.399325	127950762	0.962147	90.2758	42.7458	99.9866	0	26	24.5	-4.335	10	6	99.7659	99.8729	99.4114	98.9633	99.786	40.6837	0.33	908792	2879.04	2156	94	100	908792	PASSED	B.1.258	Nasopharyngeal swab	2597	EPI_ISL_2359205	ERR6094412	2021-01-21
20210118_CleanPlex		287	39	276823	175	33.2	0.397902	78240352	0.965148	90.622	37.1183	99.9863	1	37	33	5.05	71	19	99.5118	99.8395	97.2712	96.3382	99.7191	40.5533	0.44	553260	1754.43	1403	94	100	553260	PASSED	B.1.1.7	Nasopharyngeal swab	2568	EPI_ISL_1120864	ERR6125250	2021-01-12
20210118_CleanPlex		281	39	579825	130	24.2	0.391265	164561894	0.965798	91.8064	49.7425	99.9879	0	29	28	0.53	96	6	99.4683	99.7793	99.0937	98.4517	99.6087	39.7918	0.36	1157387	3666.17	3167	94	100	1157387	PASSED	B.1.258.17	Nasopharyngeal swab	2565	EPI_ISL_2359194	ERR6094359	2021-01-11
20210118_CleanPlex		280	39	440226	153	28.3	0.390194	123482817	0.954593	90.5922	42.3342	99.9868	0	30	29	0.92	31	6	99.6857	99.8361	99.1807	98.8128	99.7559	39.6421	0.42	877548	2784.67	2435	94	100	877548	PASSED	B.1.258.17	Nasopharyngeal swab	2591	EPI_ISL_2359207	ERR6094337	2021-01-14
20210118_CleanPlex	23.03	281	39	631722	129	23.9	0.389007	178188961	0.958974	90.2527	47.965	99.984	0	38	34	6.26	10	19	99.7425	99.7826	99.4315	99.0168	99.7659	39.5364	0.46	1262060	4013.25	3651	94	100	1262060	PASSED	B.1.1.7	Nasopharyngeal swab	2557	EPI_ISL_1120853	ERR6125238	2021-01-09
20210118_CleanPlex	25.86	272	39	320739	147	26.3	0.39462	90939631	0.966689	91.043	39.4297	99.9838	0	36	32	4.19	186	19	99.1339	99.7425	98.1005	97.2076	99.7024	40.196	0.47	640539	2027.48	1652	94	100	640539	PASSED	B.1.1.7	Mouth swab	2560	EPI_ISL_1120873	ERR6125349	2021-01-10
20210118_CleanPlex		274	39	245593	179	32.3	0.393654	69016649	0.958458	91.6011	35.7143	99.9857	0	39	35	7.05	324	19	98.6657	99.8796	97.2946	96.6559	99.378	40.065	0.46	490252	1551.89	1348	94	100	490252	PASSED	B.1.1.7	Nasopharyngeal swab	2577	EPI_ISL_1120859	ERR6125244	2021-01-12
20210118_CleanPlex		291	40	365914	142	27.2	0.400436	102911372	0.959194	88.8754	38.7938	99.9839	0	34	30	1.99	54	19	99.5686	99.8896	98.6088	98.3179	99.7191	40.8619	0.46	732633	2333.45	1713	94	100	732633	PASSED	B.1.1.7	Nasopharyngeal swab	2588	EPI_ISL_1120840	ERR6125225	2021-01-13
20210118_CleanPlex		292	39	472435	159	30.6	0.392168	133456739	0.962344	90.4082	42.4498	99.9896	0	30	29	0.92	10	6	99.7559	99.883	99.0503	98.8128	99.7626	39.8749	0.33	943128	2997.25	2600	94	100	943128	PASSED	B.1.258.17	Nasopharyngeal swab	2590	EPI_ISL_2359200	ERR6094336	2021-01-14
20210118_CleanPlex		288	42	318627	179	34.1	0.423608	88429457	0.957644	87.4526	54.9053	99.984	0	23	21	-7.835	169	15	99.1941	99.9131	97.4518	96.8097	99.6823	43.4947	0.37	643287	2024.55	459	94	100	643287	PASSED	B.1.258	Nasopharyngeal swab	2598	EPI_ISL_2359209	ERR6094411	2021-01-21
20210118_CleanPlex		289	39	286067	155	29.6	0.395232	80969098	0.965064	90.4166	35.4538	99.9923	1	39	35	6.92	116	19	99.3646	99.9398	97.3682	96.0606	99.5686	40.2059	0.42	571122	1816.35	1502	94	100	571122	PASSED	B.1.1.7	Nasopharyngeal swab	2592	EPI_ISL_1120841	ERR6125226	2021-01-14
20210118_CleanPlex		292	39	107235	24	4.6	0.386303	28316519	0.957915	87.2793	46.9607	99.9851	79	27	25.5	-2.65	88	0	99.475	99.7358	97.4618	95.4787	99.7358	39.0275	0.5	189937	599.467	504	94	100	189937	FAILED	B.1.160	Nasopharyngeal swab	2595	n/a	n/a	2021-01-15
20210118_CleanPlex	18.61	278	39	476844	183	33.5	0.394294	134526617	0.961728	89.1293	42.3142	99.9801	0	39	35	7.4	10	19	99.7224	99.7726	99.057	98.6456	99.7325	40.1223	0.44	951809	3032.93	2602	94	100	951809	PASSED	B.1.1.7	Nasopharyngeal swab	2547	EPI_ISL_1120874	ERR6125350	2021-01-08
20210118_CleanPlex	14.53	290	40	410400	175	33.4	0.399932	115386958	0.964429	89.4833	41.8226	99.9817	0	35	30.5	2.9	74	19	99.5051	99.8462	98.2544	97.7929	99.7425	40.784	0.41	817077	2593.52	1944	95	100	817077	PASSED	B.1.1.7	Nasopharyngeal swab	2545	EPI_ISL_1120876	ERR6125410	2021-01-07
20210118_CleanPlex	30.26	270	39	302282	136	24.2	0.391442	85573381	0.963622	88.4609	40.5928	99.9782	0	35	31	3.4	10	19	99.7258	99.9264	99.2007	98.6389	99.7325	39.8039	0.47	600763	1919.47	1647	94	100	600763	PASSED	B.1.1.7	Nasopharyngeal swab	2546	EPI_ISL_1120877	ERR6125411	2021-01-07
20210118_CleanPlex		275	38	355650	123	22.4	0.387376	101062726	0.964381	89.8077	42.5064	99.9888	0	36	32	4.05	10	19	99.7358	99.8662	99.0202	98.8663	99.7525	39.341	0.44	709025	2260.32	2123	94	100	709025	PASSED	B.1.1.7	Nasopharyngeal swab	2567	EPI_ISL_1120858	ERR6125243	2021-01-12
20210118_CleanPlex	28.08	271	38	313937	110	19.6	0.385244	89198407	0.966123	89.3044	39.5719	99.9825	1	38	34	6.26	31	19	99.6121	99.883	99.164	99.0001	99.7057	39.0971	0.43	623126	1987.95	1868	94	100	623126	PASSED	B.1.1.7	Nasopharyngeal swab	2550	EPI_ISL_1120846	ERR6125231	2021-01-09
20210118_CleanPlex		285	39	309415	76	14.3	0.390284	87459524	0.96748	88.5893	47.2472	99.9838	0	37	33	5.53	14	19	99.7024	99.883	98.7928	98.455	99.7191	39.6563	0.44	609097	1946.34	1645	94	100	609097	PASSED	B.1.1.7	Nasopharyngeal swab	2564	EPI_ISL_1120857	ERR6125242	2021-01-11
20210118_CleanPlex		280	38	278237	86	15.9	0.38816	79149250	0.96872	90.1791	38.1999	99.9845	0	37	32	3.815	10	21	99.6756	99.7893	98.8563	98.2811	99.7291	39.4164	0.43	553664	1761.94	1639	94	100	553664	PASSED	B.1.1.7	Nasopharyngeal swab	2600	EPI_ISL_2359213	ERR6094431	2021-01-21
20210118_CleanPlex		286	39	399526	141	26.7	0.389985	112481182	0.956348	90.6448	42.0489	99.987	0	39	35	6.99	31	19	99.6489	99.8696	99.0068	98.6389	99.6823	39.6166	0.48	798058	2539.52	2230	94	100	798058	PASSED	B.1.1.7	Nasopharyngeal swab	2587	EPI_ISL_1120839	ERR6125224	2021-01-13
20210118_CleanPlex	16.32	283	39	579402	165	30.8	0.393861	163204760	0.961283	89.1891	43.3904	99.9857	1	37	33	5.26	96	19	99.4415	99.8763	99.0536	98.5185	99.6689	40.0882	0.43	1156682	3680.71	3034	94	100	1156682	PASSED	B.1.1.7	Nasopharyngeal swab	2558	EPI_ISL_1120854	ERR6125239	2021-01-09
20210118_CleanPlex	22.29	286	40	478329	165	31.1	0.401838	133741324	0.952105	88.9162	42.8877	99.9824	0	36	32	4.26	14	19	99.7157	99.9298	98.7493	98.2443	99.7559	41.0261	0.55	960750	3057.64	2125	94	100	960750	PASSED	B.1.1.7	Nasopharyngeal swab	2559	EPI_ISL_1120855	ERR6125240	2021-01-09
20210118_CleanPlex		290	38	332691	57	10.9	0.386678	94474221	0.967981	87.8229	48.998	99.9847	3	37	33	5.295	14	19	99.7291	99.8228	99.1539	98.5988	99.7492	39.2916	0.44	656200	2102.94	1861	94	100	656200	PASSED	B.1.1.7	Nasopharyngeal swab	2566	EPI_ISL_1120867	ERR6125253	2021-01-11
20210118_CleanPlex		268	39	220654	111	19.6	0.393182	62555541	0.966411	90.6904	37.1235	99.9896	0	36	32	4.05	279	19	98.8195	99.7559	97.1341	96.074	99.2242	40.0424	0.49	439337	1394.62	1181	94	100	439337	PASSED	B.1.1.7	Nasopharyngeal swab	2569	EPI_ISL_1120856	ERR6125241	2021-01-12
20210118_CleanPlex		283	39	422256	135	25.3	0.392088	118913472	0.957581	90.3939	42.4901	99.9884	1	39	35	6.99	31	19	99.6622	99.9298	98.9198	98.4684	99.7425	39.865	0.46	843689	2685.1	2303	94	100	843689	PASSED	B.1.1.7	Nasopharyngeal swab	2582	EPI_ISL_1120836	ERR6125221	2021-01-13
20210118_CleanPlex		282	39	369925	148	27.5	0.392583	103386123	0.952494	90.0257	36.1903	99.9849	0	36	32	4.05	180	19	99.1506	99.7793	98.3647	97.8296	99.6622	39.9098	0.47	738170	2346.75	2007	94	100	738170	PASSED	B.1.1.7	Nasopharyngeal swab	2579	EPI_ISL_1120861	ERR6125246	2021-01-12
20210118_CleanPlex		284	39	287579	93	17.5	0.392026	80994958	0.957295	90.2528	36.1075	99.984	0	37	33	5.05	10	19	99.7191	99.8228	98.8329	98.0771	99.7525	39.8862	0.48	575193	1829.57	1566	94	100	575193	PASSED	B.1.1.7	Nasopharyngeal swab	2576	EPI_ISL_1120844	ERR6125229	2021-01-12
20210118_CleanPlex		276	38	258531	117	21.4	0.388137	73503849	0.967142	90.6408	34.8621	99.988	0	36	32	4.05	31	19	99.6188	99.7659	98.776	98.0169	99.7425	39.4054	0.43	514326	1635.38	1522	94	100	514326	PASSED	B.1.1.7	Nasopharyngeal swab	2574	EPI_ISL_1120870	ERR6125346	2021-01-12
20210118_CleanPlex		281	39	273798	166	30.7	0.395284	77105181	0.960359	91.004	34.594	99.9898	1	34	30	1.99	79	19	99.495	99.8127	98.7593	97.7327	99.7425	40.2312	0.44	546595	1735.35	1437	94	100	546595	PASSED	B.1.1.7	Nasopharyngeal swab	2585	EPI_ISL_1120838	ERR6125223	2021-01-13
20210118_CleanPlex		284	39	293572	144	26.9	0.39266	83192750	0.966911	91.5549	36.4583	99.9894	0	36	32	4.05	142	19	99.2743	99.7693	98.4684	97.4852	99.6556	39.9362	0.42	585986	1854.21	1631	94	100	585986	PASSED	B.1.1.7	Nasopharyngeal swab	2570	EPI_ISL_1120865	ERR6125251	2021-01-12
20210118_CleanPlex	14.08	290	40	585193	181	34.7	0.399269	163795938	0.958857	88.3973	42.8314	99.9839	2	37	33	5.26	10	19	99.7191	99.9264	98.8964	98.3982	99.7325	40.7393	0.47	1168245	3710.55	2827	94	100	1168245	PASSED	B.1.1.7	Nasopharyngeal swab	2554	EPI_ISL_1120850	ERR6125235	2021-01-09
20210118_CleanPlex		284	39	257194	126	23.7	0.392587	72295478	0.958624	92.5994	33.1482	99.9872	0	29	28	-0.08	308	6	98.7593	99.7693	98.1039	97.4986	99.0937	39.9647	0.37	512988	1619.25	1415	94	100	512988	PASSED	B.1.258.17	Nasopharyngeal swab	2589	EPI_ISL_2359217	ERR6094335	2021-01-14
20210118_CleanPlex	16.41	293	39	542717	163	31.5	0.394276	152614201	0.959405	88.6473	43.1853	99.9853	0	38	34	6.26	31	19	99.6556	99.8127	99.2041	98.9098	99.7325	40.1176	0.46	1084955	3454.7	2475	94	100	1084955	PASSED	B.1.1.7	Nasopharyngeal swab	2551	EPI_ISL_1120847	ERR6125232	2021-01-09
20210118_CleanPlex		283	39	426127	135	25.3	0.39195	120849787	0.9643	90.5981	42.3012	99.9885	0	36	32	4.05	10	19	99.7191	99.7759	99.0202	98.5353	99.7525	39.8697	0.43	851726	2708.43	2408	94	100	851726	PASSED	B.1.1.7	Nasopharyngeal swab	2573	EPI_ISL_1120869	ERR6125255	2021-01-12
20210118_CleanPlex		281	39	637085	130	24.1	0.392721	179118932	0.957265	90.8076	48.4855	99.9865	0	35	31	3.05	160	19	99.2409	99.6923	98.9867	98.3814	99.2509	39.9674	0.45	1272961	4036.45	3551	94	100	1272961	PASSED	B.1.1.7	Nasopharyngeal swab	2581	EPI_ISL_1120863	ERR6125249	2021-01-12
20210118_CleanPlex		289	39	457362	140	26.7	0.392023	129936791	0.967862	90.2538	44.1691	99.9854	0	36	32	4.05	10	19	99.7291	99.7659	99.0168	98.7058	99.7425	39.8659	0.39	912904	2903.33	2549	94	100	912904	PASSED	B.1.1.7	Nasopharyngeal swab	2572	EPI_ISL_1120868	ERR6125254	2021-01-12
20210118_CleanPlex	22.75	279	39	450863	154	28.4	0.392341	128012593	0.966051	90.3816	44.0919	99.9789	0	34	30	2.33	98	19	99.4248	99.8763	99.2041	98.8797	99.6221	39.8918	0.43	900667	2865.67	2401	94	100	900667	PASSED	B.1.1.7	Nasopharyngeal swab	2548	EPI_ISL_1120827	ERR6125212	2021-01-08
20210118_CleanPlex		290	38	464985	123	23.6	0.388856	132606778	0.967471	89.3097	44.0681	99.9873	1	28	28	-0.15	10	0	99.7759	99.796	99.7291	99.3646	99.7759	39.4728	0.34	928849	2968.2	2676	94	100	928849	PASSED	B.1.160	Nasopharyngeal swab	2596	EPI_ISL_2359203	ERR6094329	2021-01-15
20210118_CleanPlex	16.84	276	39	518456	156	28.5	0.395014	146690808	0.967709	91.7049	44.28	99.9855	0	27	26	-1.81	180	6	99.1874	99.786	98.1072	98.0203	99.4917	40.1799	0.31	1034623	3267.68	2574	94	100	1034623	PASSED	B.1.258	Nasopharyngeal swab	2562	EPI_ISL_2359196	ERR6094349	2021-01-11
20210118_CleanPlex		283	39	480749	141	26.3	0.394454	136234531	0.965565	89.6251	44.2928	99.985	1	38	34	6.12	35	19	99.6522	99.8395	98.9265	98.2008	99.7559	40.1415	0.44	962104	3057.69	2538	94	100	962104	PASSED	B.1.1.7	Nasopharyngeal swab	2563	EPI_ISL_1120843	ERR6125228	2021-01-11
20210118_CleanPlex	20.21	275	39	422274	174	31.6	0.393124	119187692	0.961924	90.1517	42.2174	99.977	0	37	33	5.26	31	19	99.6556	99.8729	98.9198	98.348	99.7492	40.0108	0.46	843946	2680.17	2223	94	100	843946	PASSED	B.1.1.7	Nasopharyngeal swab	2549	EPI_ISL_1120845	ERR6125230	2021-01-09
20210118_CleanPlex	29.81	271	38	219224	127	22.7	0.384619	61907514	0.964701	89.1289	36.3432	99.9799	0	39	35	7.47	126	19	99.3011	99.7525	98.0069	97.3648	99.6054	38.9975	0.45	430933	1373.96	1225	94	100	430933	PASSED	B.1.1.7	Nasopharyngeal swab	2544	EPI_ISL_1120834	ERR6125219	2021-01-06
20210118_CleanPlex	14.96	275	39	479734	161	29.3	0.392932	135912083	0.969038	91.1058	42.5404	99.9854	0	26	25	-1.51	79	6	99.5251	99.786	98.9432	98.7627	99.7425	39.9403	0.29	955784	3024.8	2630	94	100	955784	PASSED	B.1.258	Nasopharyngeal swab	2561	EPI_ISL_2359198	ERR6094891	2020-12-22
20210118_CleanPlex	23.75	275	39	316015	129	23.5	0.391416	89155343	0.96175	92.6594	38.8152	99.9854	2	37	33	5.26	311	19	98.7092	99.7325	97.5153	96.7495	99.2175	39.8201	0.44	631463	1992.27	1657	94	100	631463	PASSED	B.1.1.7	Nasopharyngeal swab	2552	EPI_ISL_1120848	ERR6125233	2021-01-09
20210118_CleanPlex		302	39	459991	152	30.3	0.397753	130109581	0.966282	90.7618	43.7252	99.9889	0	38	33.5	5.42	10	19	99.7224	99.8796	98.3045	97.8664	99.7258	40.5328	0.41	918015	2912.21	2379	94	100	918015	PASSED	B.1.1.7	Nasopharyngeal swab	2593	EPI_ISL_1120825	ERR6125210	2021-01-14
20210118_CleanPlex		278	39	437989	130	23.9	0.3896	123378477	0.958363	90.9202	43.185	99.9906	0	36	32	4.05	73	19	99.5218	99.7759	99.0235	98.8831	99.7626	39.5828	0.47	873869	2774.52	2498	94	100	873869	PASSED	B.1.1.7	Nasopharyngeal swab	2578	EPI_ISL_1120860	ERR6125245	2021-01-12
20210118_CleanPlex		286	39	275300	106	20.1	0.3928	77482583	0.959665	90.8892	34.7903	99.9895	0	28	27	-1.01	144	6	99.3078	99.7893	98.6757	97.8096	99.7425	39.9385	0.33	549739	1743.25	1497	94	100	549739	PASSED	B.1.258	Nasopharyngeal swab	2584	EPI_ISL_2359215	ERR6094333	2021-01-13
20210118_CleanPlex		282	39	466170	117	21.8	0.397414	130880141	0.958224	89.8355	41.7078	99.9852	0	36	32	4.05	31	19	99.6556	99.7793	98.9098	98.3045	99.7157	40.4951	0.47	932074	2959.51	2366	94	100	932074	PASSED	B.1.1.7	Nasopharyngeal swab	2580	EPI_ISL_1120862	ERR6125247	2021-01-12
20210118_CleanPlex	16.74	282	39	692599	152	28.2	0.393097	194565520	0.958682	89.4293	47.0564	99.9859	0	37	32.5	4.76	10	19	99.7559	99.9431	99.3713	98.9198	99.7626	40.0121	0.45	1383325	4394.17	3619	94	100	1383325	PASSED	B.1.1.7	Nasopharyngeal swab	2555	EPI_ISL_1120851	ERR6125236	2021-01-09
20210118_CleanPlex		274	39	231495	135	24.4	0.393361	65050248	0.957413	91.505	34.296	99.9896	0	29	28	-0.01	215	6	99.0703	99.8395	98.4517	97.8664	99.6622	40.0377	0.4	462573	1463.63	1207	94	100	462573	PASSED	B.1.258.17	Nasopharyngeal swab	2586	EPI_ISL_2359219	ERR6094334	2021-01-13
20210118_CleanPlex		284	40	398225	161	30.1	0.398819	112076569	0.959677	88.6348	41.0792	99.9857	0	38	33	5.05	10	27	99.699	99.883	98.8831	98.4617	99.7024	40.6636	0.49	796858	2540.12	1911	94	100	796858	PASSED	B.1.1.7	Nasopharyngeal swab	2575	EPI_ISL_1120871	ERR6125347	2021-01-12
20210125_CleanPlex		282	39	264177	256	47.6	0.393131	73866399	0.9584	92.4369	35.7609	99.9936	1	37	33	4.58	274	19	98.8095	99.7626	97.9133	96.8164	99.5385	39.9699	0.43	524652	1654.91	1389	94	100	524652	PASSED	B.1.1.7	Nasopharyngeal swab	2649	EPI_ISL_2359271	ERR6094392	2021-01-19
20210125_CleanPlex	20.8	286	39	375551	218	41.1	0.39425	105462378	0.959625	91.2804	39.1261	99.9878	0	40	35.5	7.08	225	19	99.0034	99.7659	98.1206	97.1575	99.4181	40.1025	0.46	749779	2373.37	1968	94	100	749779	PASSED	B.1.1.7	Nasopharyngeal swab	2650	EPI_ISL_1007592	ERR6125365	2021-01-19
20210125_CleanPlex	21.97	283	39	390212	209	39.1	0.393601	109962145	0.961477	90.101	42.455	99.9862	1	41	35	6.64	11	19	99.7291	99.7726	99.0001	98.1172	99.7525	40.0544	0.41	779187	2472.89	2151	94	100	779187	PASSED	B.1.1.7	Nasopharyngeal swab	2645	EPI_ISL_1007591	ERR6125364	2021-01-19
20210125_CleanPlex	30.1	275	40	185437	60	10.8	0.393693	45692665	0.95373	88.3076	41.5715	99.9806	6	38	34	5.85	195	19	99.0737	99.6622	97.9467	97.6323	99.3278	39.8219	0.48	300489	951.733	758	95	100	300489	PASSED	B.1.1.7	Nasopharyngeal swab	2626	EPI_ISL_2367421	n/a	2021-01-15
20210125_CleanPlex	30.47	283	41	271487	41	7.6	0.39085	55201360	0.926795	87.2688	44.1193	99.9624	42	16	15.5	-11.42	239	0	99.0101	99.4649	98.7593	98.3714	99.2877	38.8489	0.39	334077	1023.78	851	94	100	334077	FAILED	B.1.234	Nasopharyngeal swab	2676	n/a	n/a	2020-12-29
20210125_CleanPlex		272	39	540955	172	30.8	0.391796	152457377	0.963227	91.3981	47.4018	99.9896	0	37	33	4.44	10	19	99.7258	99.7626	99.3847	98.5787	99.7325	39.8517	0.42	1076135	3407.02	2925	94	100	1076135	PASSED	B.1.1.7	Nasopharyngeal swab	2661	EPI_ISL_2359284	ERR6094398	2021-01-21
20210125_CleanPlex	13.18	283	40	377354	295	55.1	0.402955	105582655	0.961314	88.9681	39.9667	99.9812	0	35	31	2.64	160	19	99.2242	99.5419	98.4048	97.639	99.2442	41.1542	0.42	754782	2383.23	1693	94	100	754782	PASSED	B.1.1.7	Nasopharyngeal swab	2631	EPI_ISL_1007587	ERR6125360	2021-01-18
20210125_CleanPlex		282	39	498556	223	41.5	0.391334	138763941	0.957422	91.1939	45.1713	99.991	0	34	30	1.44	10	19	99.7291	99.7759	99.1105	98.5687	99.7492	39.7767	0.44	979734	3104.19	2693	94	100	979734	PASSED	B.1.1.7	Nasopharyngeal swab	2660	EPI_ISL_2359282	ERR6094397	2021-01-21
20210125_CleanPlex	15.67	277	39	486160	201	36.8	0.395371	136774038	0.963182	89.7112	42.0737	99.9909	0	36	32	3.51	10	19	99.7425	99.8763	99.4215	98.8128	99.7525	40.2228	0.41	970469	3074.86	2435	94	100	970469	PASSED	B.1.1.7	Nasopharyngeal swab	2666	EPI_ISL_1007600	ERR6125373	2021-01-21
20210125_CleanPlex		265	40	396228	142	24.9	0.389576	95412740	0.956407	88.7899	39.6827	99.9793	0	38	32	3.44	104	19	99.4014	99.9766	99.2844	98.8964	99.8294	39.2274	0.42	622178	1979.92	1823	94	100	622178	PASSED	B.1.1.7	Nasopharyngeal swab	2669	EPI_ISL_2359290	ERR6094402	2021-01-21
20210125_CleanPlex		273	39	341058	185	33.4	0.389859	94097391	0.958399	90.4547	41.5575	99.9868	0	40	36	7.92	31	19	99.6823	99.7659	98.7092	98.5687	99.7592	39.5609	0.46	658903	2092.52	1882	94	100	658903	PASSED	B.1.1.7	Nasopharyngeal swab	2618	EPI_ISL_2359224	ERR6094369	2021-01-14
20210125_CleanPlex		279	40	472756	242	44.6	0.406558	131332904	0.954945	90.3522	42.0122	99.9898	0	35	31	2.51	419	19	98.358	98.9968	97.7628	96.9735	98.6757	41.5921	0.49	944567	2981.29	2061	94	100	944567	PASSED	B.1.1.7	Nasopharyngeal swab	2655	EPI_ISL_2359275	ERR6094394	2021-01-20
20210125_CleanPlex	29.26	272	39	243757	136	24.5	0.385695	64138815	0.957839	89.1084	37.2129	99.9778	1	40	36	7.71	10	19	99.6823	99.8261	98.7158	98.2811	99.689	39.0067	0.44	437482	1390.52	1265	94	100	437482	PASSED	B.1.1.7	Nasopharyngeal swab	2630	EPI_ISL_1007586	ERR6125359	2021-01-18
20210125_CleanPlex		276	42	279819	38	7	0.394109	45004872	0.902427	88.9109	43.1743	99.9639	83	31	29.5	1.35	963	0	96.6692	98.9265	93.9571	91.6329	97.8363	38.5066	0.54	233443	644.993	481	94	100	233443	FAILED	B.1.160	Nasopharyngeal swab	2678	n/a	n/a	2021-01-15
20210125_CleanPlex		274	39	284159	170	30.7	0.391367	78389662	0.961568	90.9083	36.8392	99.9838	0	40	36	7.71	93	19	99.4415	99.7626	98.1507	97.1775	99.7057	39.7671	0.45	547642	1735.21	1551	94	100	547642	PASSED	B.1.1.7	Nasopharyngeal swab	2627	EPI_ISL_2359238	ERR6094376	2021-01-17
20210125_CleanPlex	29.6	274	39	391186	187	33.9	0.387615	105974813	0.951536	90.9073	41.3152	99.9852	2	37	33	4.71	10	19	99.7358	99.9498	99.1038	98.8496	99.7458	39.2698	0.48	743064	2354.38	2112	94	100	743064	PASSED	B.1.1.7	Nasopharyngeal swab	2624	EPI_ISL_2359234	ERR6094374	2021-01-17
20210125_CleanPlex		276	39	327711	190	34.6	0.39087	92224698	0.960404	91.5029	38.1748	99.9866	0	31	30	1.58	26	6	99.7024	99.7726	98.5821	98.3547	99.7626	39.7075	0.37	653768	2068.17	1788	94	100	653768	PASSED	B.1.258.17	Nasopharyngeal swab	2643	EPI_ISL_2359260	ERR6094387	2021-01-19
20210125_CleanPlex		278	39	376247	207	37.9	0.390725	104663178	0.960566	91.3387	42.2314	99.9886	0	36	31.5	3.08	33	19	99.679	99.7659	98.5787	98.2878	99.7626	39.666	0.45	734058	2324.99	1970	94	100	734058	PASSED	B.1.1.7	Nasopharyngeal swab	2636	EPI_ISL_2359252	ERR6094383	2021-01-19
20210125_CleanPlex		278	39	354959	561	103	0.395129	98617345	0.954483	90.5986	36.0618	99.9884	3	36	32	3.92	31	19	99.6489	99.883	98.562	98.2711	99.7492	40.2031	0.45	705853	2227.35	1881	94	100	705853	PASSED	B.1.1.7	Nasopharyngeal swab	2622	EPI_ISL_2359232	ERR6094373	2021-01-14
20210125_CleanPlex	26.03	277	39	364109	199	36.3	0.393401	101184101	0.9589	91.4272	39.4482	99.9901	0	38	31.5	3.35	11	19	99.7224	99.7759	98.8162	97.9467	99.7258	40.0407	0.44	715748	2258.18	1915	94	100	715748	PASSED	B.1.1.7	Mouth swab	2621	EPI_ISL_2359230	ERR6094372	2021-01-15
20210125_CleanPlex		271	39	394679	191	34.2	0.391029	108420032	0.962948	91.6057	41.9791	99.9901	1	39	35	6.58	63	19	99.5218	99.7759	98.4048	98.1574	99.7525	39.6861	0.44	756481	2390.95	2016	94	100	756481	PASSED	B.1.1.7	Nasopharyngeal swab	2671	EPI_ISL_1007602	ERR6125375	2021-01-20
20210125_CleanPlex	29.48	267	39	274978	99	17.4	0.388504	71140551	0.957964	88.6633	41.4004	99.9836	0	36	31	2.51	77	20	99.4917	99.8696	98.8128	98.5453	99.7358	39.3044	0.45	483322	1529.97	1299	94	100	483322	PASSED	B.1.1.7	Mouth swab	2667	EPI_ISL_1007601	ERR6125374	2021-01-21
20210125_CleanPlex	15.97	287	39	483332	241	45.6	0.391205	136010498	0.961355	90.6827	43.2485	99.9886	1	26	24	-4.08	77	18	99.5051	99.679	99.164	99.0001	99.5151	39.7146	0.34	963927	3056.04	2657	94	100	963927	PASSED	B.1.351	Nasopharyngeal swab	2674	EPI_ISL_1007603	ERR6125376	2021-01-14
20210125_CleanPlex		276	39	544013	202	36.8	0.394466	153264967	0.961618	91.0369	45.9089	99.9873	0	39	35	6.58	31	19	99.6489	99.8462	98.7694	98.1206	99.7458	40.1808	0.44	1087517	3441.24	2789	94	100	1087517	PASSED	B.1.1.7	Nasopharyngeal swab	2663	EPI_ISL_1007598	ERR6125371	2021-01-20
20210125_CleanPlex		282	39	439497	216	40.2	0.390504	122740342	0.953027	91.2889	40.5658	99.9889	0	31	30	1.58	10	6	99.7559	99.8127	99.1205	98.5587	99.7559	39.6843	0.39	875290	2771.72	2493	94	100	875290	PASSED	B.1.258.17	Nasopharyngeal swab	2656	EPI_ISL_2359277	ERR6094395	2021-01-19
20210125_CleanPlex		273	39	377083	193	34.7	0.390521	103174339	0.957066	92.1078	41.1854	99.9867	1	30	29	0.51	31	6	99.6857	99.7759	98.7393	98.1005	99.7626	39.6309	0.39	723579	2283.96	2004	94	100	723579	PASSED	B.1.258.17	Nasopharyngeal swab	2672	EPI_ISL_2359294	ERR6094404	2021-01-20
20210125_CleanPlex		275	39	323030	194	35.3	0.389746	88198939	0.95806	91.279	37.8363	99.9845	0	30	29	0.58	52	6	99.6154	99.7626	98.4082	98.3079	99.7492	39.5443	0.37	615137	1946.64	1724	94	100	615137	PASSED	B.1.258.17	Nasopharyngeal swab	2640	EPI_ISL_2359256	ERR6094385	2021-01-19
20210125_CleanPlex	17.1	290	39	634146	212	40.6	0.39264	177195988	0.954475	90.2064	44.8412	99.9897	0	37	33	4.51	13	19	99.7492	99.893	99.3312	98.7995	99.7626	39.9294	0.45	1266184	4012.55	3130	94	100	1266184	PASSED	B.1.1.7	Nasopharyngeal swab	2652	EPI_ISL_2359273	ERR6094393	2021-01-20
20210125_CleanPlex		277	39	247631	196	35.9	0.390097	67190511	0.95732	91.1568	32.2036	99.9899	0	38	34	5.92	35	19	99.6321	99.8696	98.5921	97.3682	99.7224	39.6024	0.48	469090	1484.64	1345	94	100	469090	PASSED	B.1.1.7	Nasopharyngeal swab	2617	EPI_ISL_2359222	ERR6094368	2021-01-14
20210125_CleanPlex		274	39	259803	226	40.8	0.393362	73054629	0.963035	92.2312	34.7409	99.9927	0	30	29	0.44	166	6	99.2342	99.7759	98.3681	98.0571	99.6923	39.9736	0.34	516641	1631.41	1377	94	100	516641	PASSED	B.1.258.17	Nasopharyngeal swab	2665	EPI_ISL_2359286	ERR6094400	2021-01-21
20210125_CleanPlex		283	39	240429	238	44.5	0.392513	67704876	0.960314	91.2639	31.7391	99.9908	0	30	29	0.58	96	6	99.4683	99.8796	98.3681	97.6925	99.6857	39.9097	0.35	479646	1520.4	1309	94	100	479646	PASSED	B.1.258.17	Nasopharyngeal swab	2641	EPI_ISL_2359259	ERR6094386	2021-01-19
20210125_CleanPlex	30.29	261	41	367201	70	12	0.39363	72521110	0.941351	90.4072	41.8329	99.9717	2	36	31.5	4.17	0	19	99.8261	99.8696	98.8797	98.5988	99.8361	39.4485	0.47	438146	1344.55	1074	94	100	438146	PASSED	B.1.1.7	Nasopharyngeal swab	2677	EPI_ISL_2359307	ERR6118409	2021-01-04
20210125_CleanPlex		278	39	409025	275	50.4	0.389951	114605673	0.956714	91.5016	40.7095	99.9907	0	31	30	1.92	31	6	99.6857	99.7626	98.562	98.4517	99.7559	39.6129	0.38	812962	2574.17	2289	94	100	812962	PASSED	B.1.258.17	Nasopharyngeal swab	2620	EPI_ISL_2359228	ERR6094371	2021-01-14
20210125_CleanPlex		282	40	319940	258	48.1	0.40072	89356730	0.958785	89.3621	37.4635	99.9884	0	35	31	2.85	229	19	98.9834	99.2576	98.3012	96.9301	99.2175	40.8846	0.43	638642	2019.06	1465	94	100	638642	PASSED	B.1.1.7	Nasopharyngeal swab	2642	EPI_ISL_1007590	ERR6125363	2021-01-18
20210125_CleanPlex		285	39	410235	204	38.3	0.390212	114887323	0.955933	91.6426	40.9273	99.9873	0	30	29	0.58	10	6	99.7559	99.7659	98.873	98.5018	99.7559	39.6537	0.4	816465	2581.63	2194	94	100	816465	PASSED	B.1.258.17	Nasopharyngeal swab	2644	EPI_ISL_2359262	ERR6094388	2021-01-19
20210125_CleanPlex		274	39	327305	205	37	0.393764	91355588	0.960835	92.1133	39.2572	99.9872	1	30	29	0.51	96	6	99.4683	99.9766	98.445	98.0035	99.6923	40.0505	0.35	645701	2037.55	1742	94	100	645701	PASSED	B.1.258.17	Nasopharyngeal swab	2659	EPI_ISL_1007597	ERR6125370	2021-01-21
20210125_CleanPlex		273	39	544330	230	41.5	0.39682	152293580	0.957033	90.4195	44.5788	99.986	0	34	30	1.44	10	19	99.7258	99.8395	99.4883	98.6356	99.7258	40.4336	0.46	1086670	3440.91	2773	94	100	1086670	PASSED	B.1.1.7	Nasopharyngeal swab	2662	EPI_ISL_2359285	ERR6094399	2021-01-21
20210125_CleanPlex		289	39	255876	174	33.2	0.391437	72025294	0.961678	91.5328	35.0091	99.9879	0	30	29	0.58	10	6	99.7559	99.7626	98.3714	98.2711	99.7626	39.7981	0.35	509526	1611.84	1446	94	100	509526	PASSED	B.1.258.17	Nasopharyngeal swab	2647	EPI_ISL_2359266	ERR6094390	2021-01-19
20210125_CleanPlex		280	39	236397	248	45.8	0.393897	66721696	0.964295	92.1532	31.978	99.9869	0	38	34	5.71	578	19	97.8163	99.5686	95.6994	94.5557	99.0837	40.07	0.4	471489	1489.26	1279	94	100	471489	PASSED	B.1.1.7	Nasopharyngeal swab	2633	EPI_ISL_2359246	ERR6094380	2021-01-17
20210125_CleanPlex		283	39	461960	262	48.9	0.393565	129766321	0.960927	90.155	40.9863	99.9831	0	35	31	2.58	185	19	99.1372	99.7626	98.4483	98.4048	99.2509	40.045	0.38	921380	2915.75	2471	94	100	921380	PASSED	B.1.1.7	Nasopharyngeal swab	2638	EPI_ISL_1007589	ERR6125362	2021-01-19
20210125_CleanPlex		268	40	339296	167	29.5	0.392489	85744561	0.957964	90.0933	39.335	99.9791	0	35	31	2.64	164	19	99.2041	99.8261	98.2343	98.0537	99.2375	39.7671	0.44	573980	1809.3	1603	94	100	573980	PASSED	B.1.1.7	Nasopharyngeal swab	2637	EPI_ISL_1007588	ERR6125361	2021-01-18
20210125_CleanPlex		286	40	483784	249	47	0.407256	134336686	0.951376	87.0199	41.6885	99.9814	0	37	33	4.58	14	19	99.7024	99.8328	99.057	98.8998	99.7559	41.6864	0.54	972322	3086.43	2038	94	100	972322	PASSED	B.1.1.7	Nasopharyngeal swab	2646	EPI_ISL_2359264	ERR6094389	2021-01-19
20210125_CleanPlex	17.3	285	39	397300	197	37.1	0.394775	111228168	0.955481	89.1929	39.4897	99.9922	0	37	32.5	4.01	10	19	99.7291	99.7759	98.6958	98.0972	99.7492	40.1807	0.43	793933	2523.63	2077	94	100	793933	PASSED	B.1.1.7	Nasopharyngeal swab	2664	EPI_ISL_1007599	ERR6125372	2021-01-21
20210125_CleanPlex		297	40	392914	211	41.3	0.398999	109351480	0.955512	94.0299	42.3263	99.9913	0	35	30	1.92	726	20	97.3314	99.5118	95.7697	95.375	98.2644	40.7622	0.47	784334	2448.06	1914	94	100	784334	PASSED	B.1.1.7	Nasopharyngeal swab	2619	EPI_ISL_2359226	ERR6094370	2021-01-14
20210125_CleanPlex		283	39	410664	228	42.5	0.392909	115750636	0.961346	90.1049	40.0987	99.9856	0	40	36	7.71	10	19	99.7492	99.7726	99.2676	98.5921	99.7559	39.9661	0.43	820072	2604.71	2300	94	100	820072	PASSED	B.1.1.7	Nasopharyngeal swab	2628	EPI_ISL_2359240	ERR6094377	2021-01-17
20210125_CleanPlex	29.63	270	41	181894	200	35.7	0.406253	47982187	0.950676	88.6208	32.3851	99.9819	0	26	24	-4.08	86	18	99.4649	99.7525	98.455	97.5922	99.495	41.4343	0.41	336821	1064.88	619	94	100	336821	PASSED	B.1.351	Nasopharyngeal swab	2673	EPI_ISL_2359298	ERR6094405	2021-01-14
20210125_CleanPlex		284	39	397687	224	42	0.391965	112142480	0.964204	91.0526	42.276	99.9819	0	39	35	6.92	31	19	99.6455	99.7525	98.7459	98.4416	99.7492	39.8489	0.43	791595	2506.62	2117	94	100	791595	PASSED	B.1.1.7	Nasopharyngeal swab	2629	EPI_ISL_2359242	ERR6094378	2021-01-14
20210125_CleanPlex		293	39	444696	193	37.4	0.396285	125367487	0.963401	91.333	40.1576	99.9845	0	39	35	6.58	294	19	98.7694	99.7492	97.5153	97.1207	99.6288	40.3445	0.43	888999	2809.85	2259	94	100	888999	PASSED	B.1.1.7	Nasopharyngeal swab	2635	EPI_ISL_2359250	ERR6094382	2021-01-19
20210125_CleanPlex	26.06	270	39	298594	153	27.2	0.389205	81389500	0.954452	90.0741	39.7398	99.9873	0	37	33	4.85	31	19	99.6455	99.7693	98.7092	98.465	99.7458	39.4235	0.47	565212	1791.22	1588	94	100	565212	PASSED	B.1.1.7	Nasopharyngeal swab	2623	EPI_ISL_1007585	ERR6125358	2021-01-16
20210125_CleanPlex	23.3	279	39	383154	220	40.6	0.397887	107298306	0.958381	90.7617	40.4082	99.989	0	38	32	3.51	126	19	99.3512	99.786	98.3781	97.6624	99.7392	40.5612	0.44	764834	2419.51	1863	94	100	764834	PASSED	B.1.1.7	Nasopharyngeal swab	2653	EPI_ISL_1007594	ERR6125367	2021-01-20
20210125_CleanPlex		283	39	280984	245	45.7	0.394418	79092407	0.961532	91.8524	34.8601	99.984	0	31	30	1.58	226	6	99.0335	99.7659	97.8631	96.3549	99.4817	40.127	0.33	560674	1772.8	1472	94	100	560674	PASSED	B.1.258.17	Nasopharyngeal swab	2657	EPI_ISL_2359280	ERR6094396	2021-01-19
20210125_CleanPlex		281	39	335375	223	41.4	0.391717	94305349	0.964835	92.085	39.3295	99.9919	0	30	29	0.58	31	6	99.6857	99.7659	98.445	98.0604	99.7559	39.8246	0.36	663935	2096.32	1798	94	100	663935	PASSED	B.1.258.17	Nasopharyngeal swab	2639	EPI_ISL_2359254	ERR6094384	2021-01-19
20210125_CleanPlex		277	39	387358	216	39.5	0.394503	107724627	0.953771	91.6527	39.8972	99.9894	0	30	29	0.58	31	6	99.6857	99.8796	98.9098	98.6055	99.7559	40.177	0.39	768910	2426.38	2051	94	100	768910	PASSED	B.1.258	Nasopharyngeal swab	2648	EPI_ISL_2359269	ERR6094391	2021-01-19
20210125_CleanPlex	31.2	280	39	173741	101	18.7	0.391029	45181318	0.955221	88.4857	30.9148	99.9839	2	38	31.5	3.35	89	19	99.4516	99.8729	98.1407	96.4485	99.6455	39.5789	0.45	306108	970.341	851	94	100	306108	PASSED	B.1.1.7	Nasopharyngeal swab	2625	EPI_ISL_2359236	ERR6094375	2021-01-15
20210125_CleanPlex		267	40	550653	260	45.8	0.398711	154108647	0.958456	90.8318	45.1028	99.9906	0	38	34	5.44	10	19	99.7291	99.8696	98.9466	98.3848	99.7492	40.6518	0.47	1098998	3474.51	2718	94	100	1098998	PASSED	B.1.1.7	Nasopharyngeal swab	2670	EPI_ISL_2359292	ERR6094403	2021-01-21
20210125_CleanPlex		284	39	311611	256	48	0.393893	87271199	0.958374	91.2078	36.1723	99.9878	0	30	29	0.71	75	6	99.5452	99.7626	98.5553	97.8163	99.7626	40.0602	0.34	621291	1963.79	1601	94	100	621291	PASSED	B.1.258.17	Nasopharyngeal swab	2632	EPI_ISL_2359244	ERR6094379	2021-01-17
20210125_CleanPlex	20.04	280	40	622762	202	37.4	0.398229	173250608	0.953415	90.9271	44.3901	99.9875	1	28	24	-4.49	65	21	99.5352	99.8562	98.4249	97.9133	99.6622	40.5799	0.41	1244751	3925.15	3094	94	100	1244751	PASSED	B.1.258	Nasopharyngeal swab	2654	EPI_ISL_1007595	ERR6125368	2021-01-20
20210125_CleanPlex		282	39	341984	211	39.3	0.394969	96453527	0.965118	93.0071	38.8466	99.9877	0	30	29	0.58	488	6	98.1574	99.7759	96.7662	96.6391	98.7627	40.2394	0.3	682035	2143.59	1781	94	100	682035	PASSED	B.1.258.17	Nasopharyngeal swab	2634	EPI_ISL_2359248	ERR6094381	2021-01-19
20210125_CleanPlex	30.38	274	39	389002	128	23.2	0.388991	96606533	0.950386	89.8675	42.2697	99.9853	2	36	31.5	3.01	220	19	99.0302	99.883	98.1908	97.9467	99.2476	39.3507	0.44	634044	1993.57	1842	94	100	634044	PASSED	B.1.1.7	Mouth swab	2658	EPI_ISL_1007596	ERR6125369	2021-01-20
20210125_CleanPlex		269	40	313752	94	16.6	0.39873	74642163	0.92888	85.6887	40.7481	99.9818	0	33	29	1.53	153	19	99.2375	99.8696	98.4583	97.5922	99.5987	40.2781	0.54	483606	1516.06	1017	94	100	483606	PASSED	B.1.1.7	Nasopharyngeal swab	2675	EPI_ISL_2359304	ERR6118408	2021-01-06
20210125_CleanPlex		279	39	497829	226	41.7	0.392103	140009031	0.959239	89.1938	43.2172	99.991	0	34	30	1.44	10	19	99.7492	99.7726	99.4917	99.1539	99.7626	39.8488	0.44	992736	3160.82	2671	94	100	992736	PASSED	B.1.1.7	Nasopharyngeal swab	2668	EPI_ISL_2359287	ERR6094401	2021-01-21
20210125_CleanPlex	22.12	280	39	428422	191	35.3	0.394285	120092593	0.957301	89.955	41.0532	99.9914	1	38	34	5.58	10	19	99.7325	99.7626	99.0636	98.5386	99.7458	40.1215	0.49	855791	2712.41	2224	94	100	855791	PASSED	B.1.1.7	Nasopharyngeal swab	2651	EPI_ISL_1007593	ERR6125366	2021-01-19
20210201	18.69	287	40	229711	306.726	58.1	0.398646	65138112	0.968636	90.2153	35.9045	99.9869	0	36	32	3.03	466	19	98.1908	99.1205	96.6793	95.5088	98.8095	40.6814	0.4	459474	1454.33	1093	94	100	459474	PASSED	B.1.1.7	Nasopharyngeal swab	2727	EPI_ISL_2359380	ERR6094434	2021-01-27
20210201	25.16	287	40	225624	265.547	50.3	0.400649	62193860	0.955402	89.834	36.6318	99.9894	7	38	25.5	-3.4	102	13	99.4482	99.8729	98.649	98.0838	99.6288	40.82	0.52	437990	1384.07	1043	94	100	437990	PASSED	B.1.1.7	Nasopharyngeal swab	2755	EPI_ISL_2359468	ERR6094452	2021-01-26
20210201		290	39	314708	356.844	68.3	0.394391	89006956	0.967213	91.1316	36.0745	99.9917	0	22	22	-6.9	10	0	99.7759	99.7759	98.9132	98.2209	99.7759	40.1245	0.3	628394	1983.38	1717	94	100	628394	PASSED	B.1.177	Nasopharyngeal swab	2730	EPI_ISL_2359390	ERR6094436	2021-01-26
20210201	23.68	269	40	237083	312.042	55.4	0.401726	66243202	0.9652	91.1742	38.313	99.9903	0	28	24	-4.9	197	21	99.0804	99.7693	97.211	96.171	99.4883	41.0118	0.38	471540	1471.95	1146	94	100	471540	PASSED	B.1.258	Nasopharyngeal swab	2713	EPI_ISL_1007623	ERR6125389	2021-01-27
20210201	15.83	279	39	148291	366.569	67.5	0.392856	41849162	0.9653	90.547	25.3715	99.9885	0	26	25	-3.9	246	6	98.9667	99.7559	98.0571	97.7126	99.5017	39.957	0.3	296080	935.328	804	94	100	296080	PASSED	B.1.258	Nasopharyngeal swab	2758	EPI_ISL_2359478	ERR6094454	2021-01-26
20210201		283	39	294841	263.947	49.3	0.392894	83815462	0.971273	91.4435	38.7294	99.9847	0	35	31	2.16	181	19	99.1439	99.6556	98.3848	97.7628	99.2208	39.9667	0.39	587494	1857.34	1658	94	100	587494	PASSED	B.1.1.7	Nasopharyngeal swab	2723	EPI_ISL_1007631	ERR6125399	2021-01-27
20210201	18.86	280	38	22121	10.8225	2	0.388671	6305707	0.966406	85.5477	71.9036	99.9729	0	36	31	2.03	521	20	97.9668	99.5719	94.4654	91.944	99.2375	39.4856	0.42	44307	142.179	123	94	100	44307	FAILED	B.1.1.7	Mouth swab	2737	n/a	n/a	2021-01-28
20210201		283	39	264986	285.898	53.4	0.390762	75551748	0.973032	91.4516	34.3619	99.9857	0	23	23	-5.765	138	0	99.3479	99.6522	98.0871	97.5354	99.5552	39.741	0.27	528712	1668.71	1474	94	100	528712	PASSED	B.1.177	Nasopharyngeal swab	2611	EPI_ISL_1007606	ERR6125353	2021-01-22
20210201	16.4	280	39	247566	365.26	67.5	0.395431	70258122	0.97219	90.4579	36.664	99.9826	0	36	32	3.16	126	19	99.3312	99.7726	98.465	97.7059	99.5084	40.2496	0.37	493771	1561.73	1306	94	100	493771	PASSED	B.1.1.7	Nasopharyngeal swab	2699	EPI_ISL_1007620	ERR6125386	2021-01-25
20210201		187	41	42951	25.9277	3.2	0.381818	5165353	0.873513	85.8071	52.6703	99.9139	0		0	-28.29	26400	0	11.4035	68.9028	3.65181	2.60509	24.0678	30.6008	0.18	23065	26.6431	2	92	100	23065	FAILED	None	Nasopharyngeal swab	2616	n/a	n/a	2021-01-22
20210201		282	39	358624	266.495	49.6	0.395128	101810905	0.970172	90.3287	39.6025	99.9911	2	33	25	-3.84	35	19	99.6723	99.7626	98.8162	98.649	99.7626	40.2584	0.4	716754	2268.57	1802	94	100	716754	PASSED	B.1.1.7	Nasopharyngeal swab	2704	EPI_ISL_2359340	ERR6094423	2021-01-25
20210201		290	39	212282	149.948	28.7	0.390229	60281661	0.969741	90.6035	30.5198	99.9901	0	30	29	0.16	181	6	99.184	99.7626	97.9902	97.4718	99.7425	39.7035	0.33	421734	1336.47	1231	94	100	421734	PASSED	B.1.258.17	Nasopharyngeal swab	2705	EPI_ISL_2359342	ERR6094424	2021-01-25
20210201		282	40	273413	296.046	55.1	0.401695	77169786	0.967651	90.1312	33.5574	99.9839	0	34	29.5	0.665	134	19	99.3579	99.8294	97.8196	96.3883	99.6154	41.0637	0.42	547946	1726.86	1308	94	100	547946	PASSED	B.1.1.7	Nasopharyngeal swab	2610	EPI_ISL_1007605	ERR6125352	2021-01-22
20210201		281	39	202462	241.022	44.7	0.392428	57598863	0.969954	90.4113	30.9314	99.9872	0	39	35	6.16	304	19	98.7326	99.4817	97.7561	97.1274	99.2543	39.9442	0.4	404088	1281.38	1147	94	100	404088	PASSED	B.1.1.7	Nasopharyngeal swab	2703	EPI_ISL_2359337	ERR6094422	2021-01-25
20210201		278	39	254307	325.376	59.7	0.393239	71914972	0.967383	90.2441	32.8273	99.9874	0	38	34	5.16	69	19	99.4817	99.8127	98.4884	97.7226	99.6723	39.9718	0.4	506528	1605.32	1408	94	100	506528	PASSED	B.1.1.7	Nasopharyngeal swab	2702	EPI_ISL_2359335	ERR6094421	2021-01-25
20210201		281	40	259763	287.933	53.4	0.400827	73363552	0.969683	90.433	37.5488	99.9827	0	35	30.5	1.66	202	19	99.077	99.3813	98.4048	97.1876	99.2242	40.9139	0.43	518687	1633.02	1245	94	100	518687	PASSED	B.1.1.7	Nasopharyngeal swab	2701	EPI_ISL_2359333	ERR6094420	2021-01-25
20210201	19.85	314	39	161083	67.072	13.9	0.392337	46039348	0.971642	87.1153	28.7497	99.9801	0	36	32	3.3	14	19	99.7024	99.7626	98.2744	97.1876	99.7024	39.9859	0.4	323973	1031.15	858	94	100	323973	PASSED	B.1.1.7	Nasopharyngeal swab	2697	EPI_ISL_1007619	ERR6125385	2021-01-25
20210201		284	39	284890	427.337	80.1	0.396563	80520165	0.968469	90.7275	36.1404	99.9884	0	35	31	2.51	116	19	99.368	99.8395	98.3045	97.7895	99.7091	40.4404	0.42	568867	1793.8	1514	94	100	568867	PASSED	B.1.1.7	Nasopharyngeal swab	2690	EPI_ISL_1007616	ERR6125382	2021-01-21
20210201	21.75	284	39	277443	180.324	33.8	0.392607	78471596	0.965445	90.4261	34.0011	99.9906	0	39	33	4.23	206	19	99.0636	99.7626	97.4685	97.0705	99.7157	39.9709	0.4	553870	1753.48	1576	94	100	553870	PASSED	B.1.1.7	Nasopharyngeal swab	2748	EPI_ISL_1007640	ERR6125408	2021-01-26
20210201	27.23	264	39	205896	137.167	23.9	0.387147	49250064	0.951742	88.4988	33.2458	99.9801	0	26	23.5	-5.13	77	18	99.5385	99.7492	98.3647	97.6691	99.5419	38.9359	0.38	322408	969.292	868	94	100	322408	PASSED	B.1.351	Nasopharyngeal swab	2742	EPI_ISL_2359419	ERR6094440	2021-01-22
20210201	28.74	275	40	251178	217.631	39.5	0.393652	57519646	0.934486	86.2142	34.8716	99.9797	0	38	33.5	4.53	139	19	99.2877	99.8495	98.3179	97.93	99.6723	39.4949	0.52	365810	1110.23	899	94	100	365810	PASSED	B.1.1.7	Nasopharyngeal swab	2740	EPI_ISL_2359414	ERR6094439	2021-01-27
20210201	30.2	269	40	192052	122.226	21.7	0.39282	39998178	0.926889	83.7031	37.7365	99.9615	0	31	29.5	0.765	136	6	99.3345	99.7759	97.823	97.308	99.6857	39.0306	0.38	236259	677.925	537	94	100	236259	PASSED	B.1.258.17	Nasopharyngeal swab	2608	EPI_ISL_2359300	ERR6094366	2021-01-22
20210201		289	39	209208	351.264	67	0.391148	59379267	0.969916	91.2998	31.5712	99.9823	0	24	24	-4.765	10	0	99.7759	99.893	98.6055	97.5721	99.7759	39.7442	0.29	417695	1318.04	1156	94	100	417695	PASSED	B.1.177	Nasopharyngeal swab	2612	EPI_ISL_1007607	ERR6125354	2021-01-22
20210201		286	38	216641	313.626	59.2	0.388447	61564365	0.969314	91.4414	30.7459	99.9871	0	29	29	0.3	121	0	99.4047	99.7759	98.358	98.2711	99.6221	39.4112	0.34	432074	1366.45	1172	94	100	432074	PASSED	B.1.160	Nasopharyngeal swab	2614	EPI_ISL_1007609	ERR6125356	2021-01-22
20210201	31.32	270	41	274064	91.4703	16.3	0.397709	52866677	0.891813	79.7514	30.9301	99.9599	3	39	35	6.44	180	19	99.1807	99.7893	97.8698	97.1441	99.5719	38.934	0.48	277452	812.967	689	94	100	277452	PASSED	B.1.1.7	Nasopharyngeal swab	2679	EPI_ISL_2359309	ERR6094406	2021-01-21
20210201	21.74	297	39	123367	46.4238	9.1	0.394303	35056055	0.964898	85.3202	27.4062	99.9862	1	39	32.5	3.66	36	19	99.6288	99.7492	98.3346	97.3949	99.7124	40.1616	0.44	248940	795.107	628	94	100	248940	PASSED	B.1.1.7	Nasopharyngeal swab	2749	EPI_ISL_2359447	ERR6094446	2021-01-26
20210201		290	39	321589	306.688	58.7	0.38943	91653507	0.973025	90.9212	36.8408	99.9885	1	22	22	-6.735	10	0	99.7759	99.8261	99.2576	98.6724	99.7759	39.5285	0.29	641432	2028.17	1828	94	100	641432	PASSED	B.1.177	Nasopharyngeal swab	2613	EPI_ISL_1007608	ERR6125355	2021-01-22
20210201		282	40	253330	363.744	67.7	0.40048	71544319	0.966379	89.8285	36.4901	99.9901	0	36	31	2.16	77	20	99.495	99.9365	98.4115	97.2377	99.7325	40.8595	0.45	507237	1606.42	1253	94	100	507237	PASSED	B.1.1.7	Nasopharyngeal swab	2717	EPI_ISL_1007625	ERR6125393	2021-01-27
20210201		272	39	247844	135.918	24.4	0.391085	67651766	0.966517	90.9566	34.9296	99.9863	0	40	36	7.03	154	19	99.2375	99.9298	98.0637	97.1374	99.5586	39.7207	0.43	466023	1462.11	1326	94	100	466023	PASSED	B.1.1.7	Nasopharyngeal swab	2721	EPI_ISL_1007629	ERR6125397	2021-01-27
20210201	22.52	252	39	203478	278.98	46.4	0.393017	57145638	0.962654	91.059	28.9351	99.9897	1	34	29.5	0.66	112	19	99.3947	99.8696	97.6022	96.8799	99.7559	40.0137	0.44	404170	1274.48	1159	94	100	404170	PASSED	B.1.1.7	Nasopharyngeal swab	2759	EPI_ISL_1007641	ERR6125409	2021-01-26
20210201	20.25	279	39	261594	362.224	66.7	0.394575	73765529	0.965755	91.0692	33.2642	99.9828	0	41	37	8.03	108	19	99.3947	99.7492	98.5185	97.1508	99.7258	40.1888	0.44	521973	1646.75	1400	94	100	521973	PASSED	B.1.1.7	Nasopharyngeal swab	2726	EPI_ISL_2359376	ERR6094433	2021-01-27
20210201	31.29	269	41	235738	152.078	27	0.398177	49329137	0.911296	81.3316	34.2865	99.969	3	37	33	4.16	58	19	99.5586	99.8729	98.0236	97.0337	99.7191	39.5286	0.48	281115	842.473	654	94	100	281115	PASSED	B.1.1.7	Nasopharyngeal swab	2745	EPI_ISL_2359432	ERR6094443	2021-01-26
20210201	20.13	279	39	104063	312.805	57.6	0.396901	29487917	0.971182	91.6815	31.9469	99.9846	1	28	24	-4.49	718	21	97.3381	99.3947	96.1308	95.0841	98.0537	40.4511	0.34	207872	654.063	566	94	100	207872	PASSED	B.1.258	Nasopharyngeal swab	2688	EPI_ISL_2359317	ERR6094413	2021-01-20
20210201	23.03	282	39	328339	310.552	57.8	0.394362	92062114	0.963159	91.7431	35.8228	99.9899	1	23	20	-5.55	88	18	99.4582	99.7525	98.0972	97.4785	99.7258	40.1665	0.36	652916	2051.53	1789	94	100	652916	PASSED	B.1.258	Nasopharyngeal swab	2686	EPI_ISL_1007614	ERR6125380	2020-12-08
20210201		285	39	176418	221.691	41.7	0.389417	50236869	0.971675	90.8054	28.1758	99.9892	0	22	22	-6.735	77	0	99.5519	99.786	97.9868	97.2578	99.7626	39.5274	0.28	352366	1114.32	989	94	100	352366	PASSED	B.1.177	Nasopharyngeal swab	2615	EPI_ISL_1007610	ERR6125357	2021-01-22
20210201		287	39	282421	296.167	56.1	0.392432	79475961	0.970435	91.0787	36.8631	99.9873	0	37	33	4.1	12	19	99.7091	99.7592	98.2477	97.7026	99.7291	39.9199	0.42	553833	1748.09	1547	94	100	553833	PASSED	B.1.1.7	Nasopharyngeal swab	2744	EPI_ISL_2359427	ERR6094442	2021-01-26
20210201	29.67	267	40	239074	114.629	20.2	0.395811	52364476	0.91434	81.3712	32.0861	99.9724	0	36	30.5	1.53	70	20	99.5184	99.7759	98.5353	97.5889	99.7258	39.1821	0.46	308002	942.077	842	94	100	308002	PASSED	B.1.1.7	Mouth swab	2735	EPI_ISL_2359404	ERR6094438	2021-01-28
20210201	22.09	287	39	284608	339.457	64.3	0.396873	80173109	0.966264	90.2902	37.441	99.9856	0	37	32.5	3.53	54	19	99.5686	99.7693	98.5921	97.7996	99.7358	40.4764	0.44	567107	1791.18	1417	94	100	567107	PASSED	B.1.1.7	Nasopharyngeal swab	2741	EPI_ISL_1007639	ERR6125407	2021-01-27
20210201		186	42	103487	272.076	33.4	0.38131	11605696	0.871513	88.8252	42.4082	99.943	0		0	-32.95	25871	0	12.982	75.9656	4.55807	3.07996	30.6558	29.0689	0.21	46675	50.6727	2	56	100	46675	CHECKED	None	n/a	2762	n/a	n/a	n/a
20210201		289	40	123658	66.0585	12.6	0.393174	28009378	0.950086	88.0974	38.3438	99.9668	0	35	31	2.2	498	19	98.0838	99.6556	95.9803	95.0172	99.1506	39.7188	0.43	181034	537.38	407	94	100	181034	PASSED	B.1.1.7	Nasopharyngeal swab	2609	EPI_ISL_2359302	ERR6094367	2021-01-22
20210201	17.46	289	40	214451	326.623	62.3	0.403621	60188000	0.96223	89.1521	30.8946	99.9865	0	34	30	1.1	62	19	99.5419	99.8763	98.0303	97.5153	99.7157	41.2554	0.46	429497	1359.01	942	94	100	429497	PASSED	B.1.1.7	Nasopharyngeal swab	2753	EPI_ISL_2359461	ERR6094450	2021-01-26
20210201		294	39	247003	120.078	23.3	0.396684	70350773	0.969683	87.203	35.2996	99.987	2	38	34	5.1	62	19	99.5452	99.7325	98.5553	98.2142	99.7258	40.4313	0.46	497165	1581.16	1216	94	100	497165	PASSED	B.1.1.7	Nasopharyngeal swab	2728	EPI_ISL_1007633	ERR6125401	2021-01-27
20210201	22.4	281	39	303506	259.894	48.2	0.394884	85747209	0.967766	91.0837	37.1064	99.9895	0	36	31	2.23	137	20	99.2944	99.806	98.8596	98.0838	99.6489	40.2027	0.45	603616	1907.43	1637	94	100	603616	PASSED	B.1.1.7	Nasopharyngeal swab	2685	EPI_ISL_2359315	ERR6094409	2021-01-24
20210201	25.91	276	39	333171	229.469	41.8	0.392596	91574816	0.964276	90.751	39.3879	99.9862	0	37	33	4.37	14	19	99.7224	99.7726	98.7459	98.0838	99.7525	39.9136	0.45	637312	2000.48	1761	94	100	637312	PASSED	B.1.1.7	Nasopharyngeal swab	2681	EPI_ISL_1007611	ERR6125377	2021-01-22
20210201	31.19	273	41	73507	243.645	43.9	0.408518	17650198	0.931296	83.9988	49.4913	99.9837	28	38	33.5	4.6	893	19	96.7629	99.4181	94.4721	91.0243	97.7795	41.4474	0.71	113534	352.476	184	94	100	113534	FAILED	B.1.1.7	Nasopharyngeal swab	2756	n/a	n/a	2021-01-26
20210201	16.64	285	39	249993	350.346	65.9	0.396465	70749061	0.968502	90.2455	35.394	99.984	0	33	29	0.3	215	19	99.0335	99.8729	97.8698	97.1408	99.6723	40.42	0.4	499939	1580.63	1275	94	100	499939	PASSED	B.1.1.7	Nasopharyngeal swab	2683	EPI_ISL_1007613	ERR6125379	2021-01-23
20210201		277	39	234824	257.63	47.1	0.395127	64231934	0.965432	89.6252	35.3206	99.9872	0	39	35	6.16	54	19	99.5686	99.8696	98.1039	97.5588	99.7224	40.1696	0.47	443525	1394.81	1193	94	100	443525	PASSED	B.1.1.7	Nasopharyngeal swab	2720	EPI_ISL_1007628	ERR6125396	2021-01-27
20210201	28.5	267	41	190875	125.979	22.2	0.399874	39297531	0.913964	83.2883	35.2374	99.9633	2	38	30.5	1.6	208	19	99.0636	99.883	97.8999	96.6124	99.6087	39.9735	0.48	228428	673.05	523	94	100	228428	PASSED	B.1.1.7	Nasopharyngeal swab	2746	EPI_ISL_2359438	ERR6094444	2021-01-26
20210201		276	40	175113	312.912	57	0.397523	47971554	0.966786	91.0064	31.5607	99.9869	0	34	30	1.1	319	19	98.6824	99.7626	97.0605	96.5054	99.1472	40.5399	0.44	333159	1043.95	878	94	100	333159	PASSED	B.1.1.7	Nasopharyngeal swab	2707	EPI_ISL_2359346	ERR6094426	2021-01-26
20210201	16.17	288	39	266328	349.853	66.5	0.395211	75286483	0.969538	91.1211	34.1915	99.9846	0	43	39	10.16	246	19	98.9299	99.8428	98.3881	97.2545	99.5853	40.2397	0.4	530847	1674.13	1472	94	100	530847	PASSED	B.1.1.7	Nasopharyngeal swab	2700	EPI_ISL_2359331	ERR6094419	2021-01-25
20210201		281	39	206750	311.658	57.8	0.394477	58371654	0.965762	91.3362	31.0742	99.986	0	31	30	1.1	186	6	99.1673	99.7626	98.0938	97.4819	99.7559	40.1866	0.31	412628	1302.52	1142	94	100	412628	PASSED	B.1.258.17	Nasopharyngeal swab	2750	EPI_ISL_2359451	ERR6094447	2021-01-26
20210201		285	39	265033	247.741	46.6	0.391945	75081402	0.966346	90.8194	32.9333	99.9891	0	41	37	8.1	112	19	99.378	99.6556	97.6056	96.8699	99.475	39.9002	0.4	529335	1674.72	1496	94	100	529335	PASSED	B.1.1.7	Nasopharyngeal swab	2754	EPI_ISL_2359466	ERR6094451	2021-01-26
20210201		278	39	268285	301.94	55.4	0.392821	75940644	0.969699	91.7798	37.863	99.9899	1	20	20	-8.9	54	0	99.6288	99.893	98.8964	97.7996	99.7759	39.9032	0.31	533748	1682.09	1478	94	100	533748	PASSED	B.1.177	Nasopharyngeal swab	2729	EPI_ISL_2359386	ERR6094435	2021-01-26
20210201		284	39	280831	338.242	63.4	0.393203	79331185	0.969423	90.9458	34.6902	99.9882	4	32	29	0.64	612	18	97.7059	99.1305	96.7294	95.8566	98.2778	40.0195	0.35	561039	1762.27	1560	94	100	561039	PASSED	B.1.1.7	Nasopharyngeal swab	2692	EPI_ISL_2359323	ERR6094415	2021-01-21
20210201		285	39	291334	379.585	71.4	0.393634	81940230	0.966476	91.6742	37.7076	99.9846	0	40	35.5	6.53	296	19	98.7627	99.6723	97.3581	96.5555	99.5285	40.0957	0.46	576162	1812.92	1599	94	100	576162	PASSED	B.1.1.7	Nasopharyngeal swab	2722	EPI_ISL_1007630	ERR6125398	2021-01-27
20210201	31.9	271	41	86869	248.239	44.4	0.396192	17133428	0.909227	83.0152	41.7192	99.977	3	38	33	4.85	330	19	98.6724	99.7626	95.8365	93.0709	99.3312	39.2762	0.49	99287	281.346	237	94	100	99287	PASSED	B.1.1.7	Nasopharyngeal swab	2761	EPI_ISL_2359488	n/a	2021-01-15
20210201	18.01	288	39	367989	259.891	49.4	0.396122	103955598	0.965178	90.3231	38.98	99.9864	0	33	28.5	-0.2	51	19	99.5853	99.7726	98.8596	98.1039	99.7258	40.3941	0.42	737037	2328.78	1932	94	100	737037	PASSED	B.1.1.7	Nasopharyngeal swab	2682	EPI_ISL_1007612	ERR6125378	2021-01-23
20210201	25.36	277	39	228411	351.165	64.2	0.393581	64158060	0.966778	92.3782	34.7344	99.9869	0	35	31	2.16	412	19	98.3747	99.475	95.8432	95.4887	99.0536	40.1226	0.4	449577	1410.51	1234	94	100	449577	PASSED	B.1.1.7	Nasopharyngeal swab	2743	EPI_ISL_2359423	ERR6094441	2021-01-25
20210201		282	39	161331	383.623	71.4	0.389776	44577454	0.965381	91.1728	30.9425	99.987	0	35	31	2.1	207	19	99.0202	99.7626	97.5354	96.8063	99.4215	39.6034	0.4	308618	971.739	915	94	100	308618	PASSED	B.1.1.7	Nasopharyngeal swab	2760	EPI_ISL_2359484	ERR6094455	2021-01-26
20210201	28.51	273	40	149630	220.335	39.7	0.392226	33169890	0.938557	86.3229	31.5417	99.9739	6	36	24.5	-4.4	207	18.5	99.087	99.8729	98.4349	97.2879	99.679	39.1411	0.43	202447	616.08	561	94	100	202447	PASSED	B.1.1.7	Mouth swab	2712	EPI_ISL_2359352	ERR6094429	2021-01-27
20210201	17.11	281	40	381876	329.99	61.2	0.400507	107731572	0.967034	90.8296	41.6801	99.9819	1	36	32	3.03	310	19	98.7125	99.8462	97.4752	96.6492	99.3278	40.9446	0.42	763228	2406.05	1825	94	100	763228	PASSED	B.1.1.7	Nasopharyngeal swab	2724	EPI_ISL_2359372	ERR6094432	2021-01-27
20210201		282	39	191813	347.625	64.7	0.395562	54183560	0.966152	90.7227	31.2488	99.988	1	39	35	6.1	127	19	99.3245	99.7592	97.7126	97.124	99.7458	40.3087	0.44	382797	1211.04	1039	94	100	382797	PASSED	B.1.1.7	Nasopharyngeal swab	2747	EPI_ISL_2359441	ERR6094445	2021-01-26
20210201	18.08	0	39	127467		0	0.397309	36057744	0.970079	91.6253	25.2021	99.989	0	28	24	-4.49	557	21	97.8765	99.4883	96.1308	95.3282	98.6523	40.4975	0.35	254626	801.173	679	94	100	254626	PASSED	B.1.258	Nasopharyngeal swab	2689	EPI_ISL_2359319	n/a	2021-01-21
20210201	20.8	279	39	200391	225.915	41.6	0.397837	56880197	0.970395	90.562	32.9748	99.9895	0	35	31	2.3	332	19	98.6389	99.4382	96.9936	96.706	99.0603	40.5856	0.43	401936	1266.49	996	94	100	401936	PASSED	B.1.1.7	Nasopharyngeal swab	2607	EPI_ISL_2359296	ERR6094365	2021-01-22
20210201		281	39	265053	332.686	61.7	0.393897	75230774	0.970215	91.0137	37.211	99.9917	1	40	36	7.1	47	19	99.592	99.7492	98.2978	97.3113	99.7157	40.0899	0.39	528912	1672.71	1496	94	100	528912	PASSED	B.1.1.7	Nasopharyngeal swab	2709	EPI_ISL_2359350	ERR6094428	2021-01-26
20210201	28.54	256	41	160060	89.9621	15.2	0.397874	32976143	0.910311	84.2568	33.3956	99.9888	1	34	30	1.03	410	19	98.3848	99.7559	96.288	94.9102	99.1472	39.4144	0.43	190578	561.316	505	94	100	190578	PASSED	B.1.1.7	Nasopharyngeal swab	2714	EPI_ISL_2359354	ERR6094430	2021-01-27
20210201		267	39	190108	253.093	44.6	0.388845	53993047	0.971646	90.937	30.2157	99.9821	0	40	35.5	6.87	121	19	99.3345	99.8696	98.4617	97.3247	99.7224	39.5032	0.41	377054	1191.96	1135	94	100	377054	PASSED	B.1.1.7	Nasopharyngeal swab	2695	EPI_ISL_1007618	ERR6125384	2021-01-22
20210201	17.78	284	39	306297	277.422	52	0.394519	86510860	0.964939	90.0118	35.6693	99.9886	2	34	30	1.1	98	19	99.4248	99.7726	98.7292	97.7293	99.7191	40.1958	0.41	612111	1938.9	1657	94	100	612111	PASSED	B.1.1.7	Nasopharyngeal swab	2710	EPI_ISL_1007621	ERR6125387	2021-01-26
20210201		286	39	270929	357.067	67.4	0.393986	76344658	0.965509	91.674	33.9075	99.9886	0	30	29	0.16	52	6	99.6154	99.7659	98.7192	98.0403	99.7559	40.0972	0.36	539648	1699.72	1473	94	100	539648	PASSED	B.1.258.17	Nasopharyngeal swab	2716	EPI_ISL_970469	ERR6125391	2021-01-27
20210201		282	39	263723	283.151	52.7	0.3932	74999736	0.970841	90.8019	34.2994	99.9894	0	38	34	5.03	201	19	99.077	99.5184	98.3112	97.5421	99.2208	40.0155	0.37	527120	1667.1	1517	94	100	527120	PASSED	B.1.1.7	Nasopharyngeal swab	2725	EPI_ISL_1007632	ERR6125400	2021-01-27
20210201	22.65	281	40	305054	227.003	42.1	0.40117	86041328	0.966865	90.8615	37.505	99.9859	0	41	35	6.37	306	19	98.7292	99.6355	96.7629	96.3783	99.1874	41.0118	0.42	608614	1918.84	1493	94	100	608614	PASSED	B.1.1.7	Nasopharyngeal swab	2680	EPI_ISL_2359311	ERR6094407	2021-01-22
20210201	32.19	269	42	169374	66.4639	11.8	0.397393	25339195	0.85916	80.0725	47.3383	99.9439	5	38	31	1.96	453	18.5	98.2343	99.7024	96.0573	94.4587	98.8998	37.366	0.42	110457	265.73	214	94	100	110457	FAILED	B.1.1.7	Mouth swab	2738	n/a	n/a	2021-01-28
20210201	27.01	273	40	194654	268.62	48.4	0.400862	52029721	0.954775	87.9062	33.057	99.9887	0	36	31	2.03	184	20	99.1339	99.8796	97.1742	96.298	99.5552	40.7937	0.52	358040	1116.28	846	94	100	358040	PASSED	B.1.1.7	Mouth swab	2736	EPI_ISL_1007637	ERR6125405	2021-01-28
20210201	25.72	247	39	228837	312.845	51	0.390529	61698913	0.960735	88.9852	36.3754	99.9891	0	39	34.5	5.46	185	19	99.1606	99.6923	98.3045	97.2444	99.5586	39.5159	0.44	421101	1329.09	1206	94	100	421101	PASSED	B.1.1.7	Mouth swab	2739	EPI_ISL_1007638	ERR6125406	2021-01-28
20210201		282	39	273156	248.764	46.3	0.392656	76977004	0.966307	91.9529	36.1119	99.9868	0	31	30	1.16	72	6	99.5485	99.8863	98.5821	98.0604	99.7626	39.9444	0.35	542397	1707.5	1554	94	100	542397	PASSED	B.1.258.17	Nasopharyngeal swab	2706	EPI_ISL_2359344	ERR6094425	2021-01-25
20210201		271	39	178573	192.888	34.5	0.394817	49680593	0.96635	92.9917	32.8788	99.9905	2	35	31	2.37	729	19	97.2745	99.3479	95.9937	95.4018	98.3079	40.2133	0.38	350111	1090.12	998	94	100	350111	PASSED	B.1.1.7	Nasopharyngeal swab	2694	EPI_ISL_2359325	ERR6094416	2021-01-22
20210201		279	39	231622	311.176	57.3	0.394799	65208136	0.966538	91.2435	35.5945	99.9892	0	36	31	2.1	136	20	99.3078	99.883	97.9801	97.1943	99.7358	40.2111	0.43	459377	1449.87	1267	94	100	459377	PASSED	B.1.1.7	Nasopharyngeal swab	2708	EPI_ISL_2359348	ERR6094427	2021-01-26
20210201		287	39	223451	238.623	45.2	0.395192	62923596	0.969399	90.6736	35.4283	99.9933	0	39	35	6.64	229	19	98.9934	99.7693	98.338	97.1173	99.4783	40.2278	0.48	441054	1390.98	1182	94	100	441054	PASSED	B.1.1.7	Nasopharyngeal swab	2693	EPI_ISL_1007617	ERR6125383	2021-01-21
20210201		276	39	261500	260.76	47.5	0.395897	73143450	0.965429	91.087	36.546	99.9893	2	35	31	2.03	204	19	99.067	99.7659	97.8731	97.5788	99.2141	40.2933	0.42	512357	1610.38	1390	94	100	512357	PASSED	B.1.1.7	Nasopharyngeal swab	2715	EPI_ISL_1007624	ERR6125390	2021-01-27
20210201		284	39	289997	264.085	49.5	0.391076	82179195	0.967478	91.5241	36.0454	99.9893	0	31	29.5	0.6	58	6	99.5954	99.8763	98.6122	98.0604	99.7626	39.7768	0.33	577607	1825.79	1633	94	100	577607	PASSED	B.1.258.17	Nasopharyngeal swab	2752	EPI_ISL_2359459	ERR6094449	2021-01-26
20210201	21.06	279	40	221166	325.839	60	0.403779	62473012	0.970275	90.6509	34.8585	99.9855	0	36	31	2.16	507	19	98.0604	99.7659	96.9368	96.0205	99.4181	41.3071	0.42	440940	1391.72	987	94	100	440940	PASSED	B.1.1.7	Nasopharyngeal swab	2696	EPI_ISL_2359327	ERR6094417	2021-01-25
20210201	17.19	288	39	208544	286.195	54.4	0.395239	59102832	0.967512	89.4495	32.3005	99.9866	0	40	36	7.1	147	19	99.2576	99.7693	98.0738	97.1809	99.6288	40.2785	0.43	417496	1322.82	1119	94	100	417496	PASSED	B.1.1.7	Nasopharyngeal swab	2711	EPI_ISL_1007622	ERR6125388	2021-01-27
20210201		289	39	244632	281.535	53.7	0.395548	68857415	0.962397	90.2701	32.8869	99.9877	0	38	34	5.16	77	19	99.495	99.7626	98.3547	97.4584	99.7525	40.2905	0.44	488227	1545.4	1327	94	100	488227	PASSED	B.1.1.7	Nasopharyngeal swab	2718	EPI_ISL_1007626	ERR6125394	2021-01-27
20210201	27.18	285	39	308610	289.74	54.5	0.388871	83565417	0.956927	89.5159	37.8755	99.989	0	25	22.5	-6.27	77	18	99.5485	99.6522	99.4215	98.669	99.6489	39.2591	0.37	570941	1795.12	1726	94	100	570941	PASSED	B.1.351	Nasopharyngeal swab	2734	EPI_ISL_1007636	ERR6125404	2021-01-24
20210201	31.16	269	41	253619	156.021	27.7	0.40249	50779723	0.869625	74.7541	35.1027	99.9677	1	39	35	6.1	143	19	99.2442	99.8863	97.8497	96.6391	99.5586	39.026	0.52	259495	782.046	666	94	100	259495	PASSED	B.1.1.7	Tracheal secretions	2751	EPI_ISL_2359455	ERR6094448	2021-01-26
20210201		282	39	268291	314.313	58.5	0.391696	76223000	0.972189	90.8797	34.8612	99.9884	5	32	29	0.64	501	18	98.0771	98.7593	97.0505	96.6592	98.3781	39.8406	0.36	537122	1688.63	1534	94	100	537122	PASSED	B.1.1.7	Nasopharyngeal swab	2691	EPI_ISL_2359321	ERR6094414	2021-01-21
20210201		284	39	300568	296.095	55.5	0.390873	85346942	0.970919	91.5194	36.9777	99.9884	0	31	28	-0.84	10	15	99.7224	99.7826	98.9566	98.3948	99.7759	39.6966	0.37	596867	1888.67	1707	94	100	596867	PASSED	A	Nasopharyngeal swab	2733	EPI_ISL_2359398	ERR6094437	2021-01-25
20210201		264	39	209576	388.545	67.7	0.391004	59024087	0.970393	92.2014	36.2217	99.9866	0	23	23	-5.84	279	0	98.8764	99.3211	97.7293	97.4217	98.9366	39.6685	0.31	411540	1292.37	1173	94	100	411540	PASSED	B.1.1.189	Nasopharyngeal swab	2731	EPI_ISL_1007634	ERR6125402	2021-01-27
20210201	22	280	40	258117	291.126	53.8	0.400768	70193978	0.955471	89.3072	36.016	99.9892	1	38	34	4.995	121	19	99.3445	99.7358	98.1507	97.7895	99.7091	40.8472	0.56	495650	1553.65	1126	94	100	495650	PASSED	B.1.1.7	Nasopharyngeal swab	2606	EPI_ISL_1007604	ERR6125351	2021-01-22
20210201		287	39	225503	211.699	40.1	0.391292	64214498	0.970771	90.9489	31.5617	99.9876	1	31	30	1.16	58	6	99.5954	99.7693	97.8397	97.4819	99.7492	39.7781	0.31	450146	1426.34	1220	94	100	450146	PASSED	B.1.258.17	Nasopharyngeal swab	2719	EPI_ISL_1007627	ERR6125395	2021-01-27
20210201		285	39	108689	595.428	112	0.391165	30645861	0.962664	91.8833	25.101	99.9871	0	30	29	-2.235	317	6	98.6389	99.7659	97.4317	96.8699	99.4215	39.7666	0.35	216482	684.222	618	94	100	216482	CHECKED	B.1.258.17	n/a	2763	n/a	n/a	n/a
20210201	15.06	286	40	208400	220.915	41.7	0.401152	58826256	0.968912	89.5763	31.2227	99.989	0	23	20	-4.25	115	18	99.3646	99.8696	97.4049	97.1006	99.495	40.9577	0.34	418220	1316.98	897	94	100	418220	PASSED	B.1.258	Nasopharyngeal swab	2687	EPI_ISL_1007615	ERR6125381	2020-11-19
20210201		283	39	290055	250.027	46.7	0.393171	82205136	0.969527	90.6419	34.1099	99.9841	0	42	38	9.3	105	19	99.4014	99.8595	98.5353	97.6892	99.6288	39.9995	0.41	579418	1830.19	1589	94	100	579418	PASSED	B.1.1.7	Nasopharyngeal swab	2698	EPI_ISL_2359329	ERR6094418	2021-01-25
20210201	29.71	280	40	89467	196.97	36.4	0.390914	21393064	0.944634	85.7601	38.5169	99.9776	0	38	34	5.1	335	19	98.5955	99.7425	96.5187	94.9737	99.0302	39.3645	0.48	139043	421.69	361	94	100	139043	FAILED	B.1.1.7	Nasopharyngeal swab	2757	EPI_ISL_2359474	ERR6094453	2021-01-26
20210201	30.15	270	40	273074	127.385	22.7	0.390604	53709351	0.914365	84.1724	36.4087	99.9674	0	36	31.5	2.8	114	18.5	99.3713	99.8796	98.1206	97.5186	99.7191	38.6341	0.44	311992	887.118	765	94	100	311992	PASSED	B.1.1.7	Nasopharyngeal swab	2684	EPI_ISL_2359313	ERR6094408	2021-01-23
20210201		284	39	264437	332.373	62.3	0.390163	74966315	0.969243	92.2571	33.3676	99.9864	1	22	22	-6.84	77	0	99.5519	99.8261	98.8195	98.3146	99.7759	39.623	0.29	526198	1659.29	1460	94	100	526198	PASSED	B.1.1.189	Nasopharyngeal swab	2732	EPI_ISL_1007635	ERR6125403	2021-01-27
20210208_CleanPlex		278	39	175340	182.036	33.4	0.393667	48980436	0.965328	91.0183	32	99.9863	0	36	32	3.1	332	19	98.6389	99.5419	97.7293	96.6191	99.0001	40.0556	0.43	343952	1087.11	926	94	100	343952	PASSED	B.1.1.7	Nasopharyngeal swab	2788	EPI_ISL_2359413	ERR6094479	2021-01-29
20210208_CleanPlex	17.73	285	39	320811	190.856	35.9	0.390906	90726342	0.964499	89.8051	37.1358	99.9857	0	44	40	10.82	58	19	99.5586	99.8863	98.0805	97.1541	99.7325	39.7625	0.42	640071	2031.18	1813	94	100	640071	PASSED	B.1.1.7	Mouth swab	2815	EPI_ISL_2359513	ERR6094506	2021-02-01
20210208_CleanPlex		283	39	328585	168.648	31.5	0.398195	91800463	0.954737	88.8117	37.2747	99.9863	1	33	29	0.03	14	19	99.7057	99.8094	99.1472	98.5888	99.7458	40.6133	0.51	656567	2085.85	1628	94	100	656567	PASSED	B.1.1.7	Nasopharyngeal swab	2827	EPI_ISL_2359563	ERR6094517	2021-02-01
20210208_CleanPlex		285	39	362334	181.287	34.1	0.391134	102414765	0.965824	91.0954	39.4165	99.9865	0	39	34.5	5.05	98	19	99.4282	99.8896	98.6055	98.1306	99.7157	39.766	0.42	722116	2284.92	1905	94	100	722116	PASSED	B.1.1.7	Nasopharyngeal swab	2770	EPI_ISL_2359365	ERR6094461	2021-01-26
20210208_CleanPlex		288	43	18604	12.1002	2.3	0.40614	2468410	0.820379	76.9754	53.3903	99.9194	3	23	16	-16.95	11521	9	61.0942	96.2913	10.9889	4.09658	83.801	38.0435	0.52	7743	17.9965	12	94	100	7743	CHECKED	B.1.1.7	n/a	2858	n/a	n/a	n/a
20210208_CleanPlex	19.56	278	39	255272	210.922	38.7	0.395337	71805479	0.962341	90.5323	35.3404	99.9886	0	38	34	4.34	99	19	99.4282	99.7726	98.2677	96.8532	99.7425	40.2644	0.47	510025	1610.98	1363	94	100	510025	PASSED	B.1.1.7	Nasopharyngeal swab	2822	EPI_ISL_2359542	ERR6094513	2021-02-01
20210208_CleanPlex		285	39	296321	212.653	40	0.394049	83495132	0.963372	90.2427	37.1248	99.9868	0	36	32	2.96	54	19	99.5719	99.8462	98.6791	97.231	99.7291	40.0935	0.41	591488	1873	1471	94	100	591488	PASSED	B.1.1.7	Nasopharyngeal swab	2793	EPI_ISL_2359430	ERR6094484	2021-01-29
20210208_CleanPlex		283	39	179170	175.608	32.8	0.396332	50676402	0.967229	90.2087	31.4952	99.9849	0	34	30	0.55	215	19	99.0335	99.7693	97.4451	96.8398	99.2242	40.3942	0.4	357939	1133.29	939	94	100	357939	PASSED	B.1.1.7	Nasopharyngeal swab	2772	EPI_ISL_2359370	ERR6094463	2021-01-26
20210208_CleanPlex	25.54	280	39	308255	129.329	23.9	0.389379	82716666	0.956589	90.5581	35.282	99.9861	0	26	25	-4.18	98	6	99.4616	99.8763	98.7827	98.6423	99.7559	39.4661	0.37	573597	1815.58	1706	94	100	573597	PASSED	B.1.258	Nasopharyngeal swab	2803	EPI_ISL_2359470	ERR6094494	2021-01-30
20210208_CleanPlex	20.2	280	40	260252	178.571	33	0.398981	73761912	0.967903	89.2733	36.5948	99.9862	0	40	36	6.62	95	19	99.4315	99.7425	98.0771	97.3213	99.7224	40.7071	0.45	521290	1653.7	1283	94	100	521290	PASSED	B.1.1.7	Nasopharyngeal swab	2840	EPI_ISL_2359609	ERR6094529	2021-02-02
20210208_CleanPlex	14.24	280	39	288698	169.913	31.4	0.396785	81494039	0.967895	90.3196	34.4685	99.9889	0	40	36	6.31	77	19	99.4917	99.7492	98.2376	96.8297	99.5853	40.4446	0.42	576644	1818.13	1484	94	100	576644	PASSED	B.1.1.7	Nasopharyngeal swab	2838	EPI_ISL_2359601	ERR6094527	2021-02-02
20210208_CleanPlex	31.19	269	41	226679	96.8796	17.2	0.406342	47795562	0.943649	89.6984	38.9468	99.974	8	37	32.5	3.05	143	19	99.2977	99.8595	96.9435	95.7529	99.592	41.4025	0.76	296908	919.542	501	94	100	296908	PASSED	B.1.1.7	Nasopharyngeal swab	2766	EPI_ISL_2359360	ERR6094458	2021-01-26
20210208_CleanPlex	29	268	43	119038	54.6133	9.66	0.396979	17168853	0.9071	89.2891	36.8969	99.9462	5	38	33	3.96	485	19	98.1172	99.4917	95.6024	93.2615	98.6657	38.5301	0.51	74105	217.427	184	94	100	74105	PASSED	B.1.1.7	Nasopharyngeal swab	2826	EPI_ISL_2367425	n/a	2021-02-01
20210208_CleanPlex	32.95	282	41	58456	40.1891	7.48	0.393942	11269208	0.918621	86.057	45.8967	99.9607	8	35	30.5	1.05	985	19	96.4184	99.2609	94.626	93.0877	98.5052	39.0056	0.49	62583	190.035	169	94	100	62583	FAILED	B.1.1.7	Nasopharyngeal swab	2852	EPI_ISL_2359657	ERR6094540	2021-02-03
20210208_CleanPlex	22	279	40	273746	171.609	31.6	0.398809	76411953	0.965167	90.2358	36.5396	99.9876	0	40	36	6.96	88	19	99.4582	99.7826	98.9065	97.7661	99.7224	40.6958	0.48	539672	1703.15	1281	94	100	539672	PASSED	B.1.1.7	Nasopharyngeal swab	2794	EPI_ISL_2359434	ERR6094485	2021-01-28
20210208_CleanPlex		287	39	272807	204.836	38.8	0.397239	77287417	0.968825	90.0109	35.4977	99.9842	1	38	32	3.1	36	19	99.6288	99.8495	98.4617	97.3481	99.7191	40.4977	0.41	545524	1725.18	1415	94	100	545524	PASSED	B.1.1.7	Nasopharyngeal swab	2786	EPI_ISL_2359410	ERR6094477	2021-01-29
20210208_CleanPlex		282	39	231859	184.827	34.4	0.392912	65340837	0.96307	90.5865	31.3626	99.9909	0	39	35	5.55	110	19	99.3847	99.7927	98.3246	97.7494	99.6957	39.9763	0.48	461945	1462.67	1294	94	100	461945	PASSED	B.1.1.7	Nasopharyngeal swab	2843	EPI_ISL_2359624	ERR6094532	2021-02-03
20210208_CleanPlex	21.12	276	39	208092	175.67	32	0.393983	58785096	0.967209	90.6234	33.3829	99.9875	2	41	37	7.89	162	19	99.2074	99.7392	97.4016	95.8466	99.6255	40.1051	0.46	414621	1310.13	1093	94	100	414621	PASSED	B.1.1.7	Nasopharyngeal swab	2806	EPI_ISL_2359480	ERR6094497	2021-01-29
20210208_CleanPlex		283	39	232685	218.439	40.8	0.394627	65728763	0.967624	90.5772	32.9785	99.9927	0	38	34	4.96	164	19	99.2007	99.7592	97.9066	96.8063	99.6589	40.1805	0.42	464699	1464.67	1235	94	100	464699	PASSED	B.1.1.7	Nasopharyngeal swab	2774	EPI_ISL_2359374	ERR6094465	2021-01-29
20210208_CleanPlex	32.5	276	41	59892	27.1739	4.95	0.393961	9391624	0.928645	89.7165	53.5154	99.9482	16	35	30.5	1.18	1174	19	95.8198	99.475	91.8336	84.948	97.8464	38.7301	0.51	43342	127.447	110	94	100	43342	FAILED	B.1.1.7	Nasopharyngeal swab	2837	n/a	n/a	2021-02-01
20210208_CleanPlex		291	39	249111	185.359	35.6	0.391789	70327779	0.963074	91.2101	31.7246	99.9936	0	31	30	1.1	100	6	99.4549	99.7759	98.6088	97.4819	99.5552	39.8571	0.35	496850	1572.99	1402	94	100	496850	PASSED	B.1.258.17	Nasopharyngeal swab	2791	EPI_ISL_2359421	ERR6094482	2021-01-29
20210208_CleanPlex		284	41	226376	151.515	28.4	0.414247	63571556	0.963562	87.9448	39.1519	99.9806	0	39	35	5.55	339	19	98.6155	99.8361	97.2578	96.6258	98.8998	42.4541	0.59	455653	1444.52	709	95	100	455653	PASSED	B.1.1.7	Nasopharyngeal swab	2842	EPI_ISL_2359620	ERR6094531	2021-02-03
20210208_CleanPlex		282	39	336829	240.705	44.8	0.396186	94557161	0.959591	90.2909	36.823	99.9875	1	38	32	3.58	74	19	99.5118	99.7626	98.3513	97.7862	99.7392	40.3655	0.43	672739	2129.4	1790	94	100	672739	PASSED	B.1.1.7	Nasopharyngeal swab	2825	EPI_ISL_2359557	ERR6094516	2021-02-02
20210208_CleanPlex	31.9	268	41	146816	56.5355	10	0.395425	27917660	0.934837	88.5554	34.6348	99.9625	8	38	32.5	4.35	182	19	99.1406	99.6823	97.6056	96.4485	99.4148	39.5245	0.49	155336	478.994	374	94	100	155336	PASSED	B.1.1.7	Nasopharyngeal swab	2768	EPI_ISL_2359362	ERR6094459	2021-01-15
20210208_CleanPlex		281	39	271268	171.466	31.8	0.388742	75532767	0.966161	90.9223	37.0295	99.9827	0	37	32.5	3.12	78	19	99.5151	99.7626	98.338	97.5387	99.6857	39.4774	0.44	524696	1662.95	1565	94	100	524696	PASSED	B.1.1.7	Nasopharyngeal swab	2831	EPI_ISL_2359578	ERR6094521	2021-02-02
20210208_CleanPlex	16.16	284	39	230879	162.719	30.5	0.396855	65306403	0.968709	89.9761	33.5986	99.9835	0	36	32	2.62	247	19	98.9265	99.7458	97.4284	97.0672	99.4415	40.4575	0.41	461295	1457.99	1125	94	100	461295	PASSED	B.1.1.7	Nasopharyngeal swab	2830	EPI_ISL_2359574	ERR6094520	2021-02-02
20210208_CleanPlex	29.83	269	41	262161	105.892	18.8	0.393247	50734300	0.943448	91.2123	31.5123	99.9634	0	36	31.5	2.32	36	19	99.6321	99.8729	98.6021	97.6491	99.8428	39.3464	0.49	293456	904.813	821	94	100	293456	PASSED	B.1.1.7	Nasopharyngeal swab	2802	EPI_ISL_2359464	ERR6094493	2021-01-30
20210208_CleanPlex		286	39	275570	235.219	44.4	0.391138	77958665	0.967154	91.1719	35.3659	99.9891	0	41	37	7.96	305	19	98.7292	99.8896	97.2879	96.6458	99.1506	39.7783	0.41	549118	1735.71	1464	94	100	549118	PASSED	B.1.1.7	Nasopharyngeal swab	2775	EPI_ISL_2359378	ERR6094466	2021-01-29
20210208_CleanPlex	23.43	279	39	262939	120.56	22.2	0.389269	73963807	0.96196	90.6676	34.7341	99.9874	0	40	36	6.275	14	19	99.7024	99.7626	98.8697	98.2243	99.7358	39.5549	0.44	521405	1652.19	1501	94	100	521405	PASSED	B.1.1.7	Mouth swab	2850	EPI_ISL_2359649	ERR6094539	2021-02-03
20210208_CleanPlex	19.7	285	39	235699	156.3	29.4	0.391609	66617243	0.963413	89.6376	32.3427	99.9843	0	40	36	6.62	93	19	99.4382	99.7693	98.027	96.8097	99.7258	39.8335	0.43	470612	1495.11	1367	94	100	470612	PASSED	B.1.1.7	Nasopharyngeal swab	2848	EPI_ISL_2359640	ERR6094536	2021-02-03
20210208_CleanPlex	16.84	282	40	138991	269.718	50.2	0.398728	39078976	0.96171	88.9633	31.62	99.9856	0	34	30	0.55	174	19	99.1673	99.7325	97.4852	96.7896	99.4984	40.6649	0.44	278440	881.784	679	94	100	278440	PASSED	B.1.1.7	Nasopharyngeal swab	2853	EPI_ISL_2359662	ERR6094541	2021-02-03
20210208_CleanPlex	21.1	287	39	258795	217.506	41.2	0.389878	73504802	0.967825	89.9689	36.7325	99.9903	0	37	33	3.82	10	19	99.7224	99.8662	98.5553	98.1507	99.7358	39.6147	0.4	516778	1640.7	1458	94	100	516778	PASSED	B.1.1.7	Nasopharyngeal swab	2804	EPI_ISL_2359472	ERR6094495	2021-01-30
20210208_CleanPlex	31.11	279	40	108699	50.8309	9.36	0.389107	23502302	0.943993	87.2336	42.4825	99.965	11	18	17.5	-11.47	53	0	99.5954	99.883	98.0035	96.997	99.786	38.9382	0.32	138621	432.962	388	94	100	138621	PASSED	B.1	Mouth swab	2773	EPI_ISL_2367422	ERR6094464	2021-01-28
20210208_CleanPlex		288	39	222960	188.342	35.8	0.391907	63271021	0.96944	90.9923	32.0653	99.9897	0	40	36	6.89	173	19	99.1707	99.8629	97.7327	96.793	99.6288	39.8675	0.41	444954	1406.47	1273	94	100	444954	PASSED	B.1.1.7	Nasopharyngeal swab	2780	EPI_ISL_2359394	ERR6094471	2021-01-29
20210208_CleanPlex		280	39	224472	209.957	38.8	0.390635	63641369	0.969389	90.7679	33.7891	99.9857	0	41	36.5	7.46	84	19	99.4683	99.8027	98.3413	97.5889	99.7057	39.7264	0.43	447254	1413.58	1231	94	100	447254	PASSED	B.1.1.7	Throat swab	2776	EPI_ISL_2359382	ERR6094467	2021-01-29
20210208_CleanPlex		284	39	300421	215.002	40.3	0.393575	84438002	0.962045	91.1522	35.5608	99.9877	0	30	29	-0.45	73	6	99.5452	99.8796	98.9633	97.9367	99.6522	40.0258	0.35	599315	1891	1571	94	100	599315	PASSED	B.1.258.17	Nasopharyngeal swab	2769	EPI_ISL_2359363	ERR6094460	2021-01-26
20210208_CleanPlex		270	39	263027	194.164	34.6	0.389927	74144805	0.966271	90.7397	34.6789	99.9871	0	37	33	3.89	96	19	99.3947	99.8796	98.5587	97.435	99.7425	39.6479	0.42	518505	1642.94	1481	94	100	518505	PASSED	B.1.1.7	Nasopharyngeal swab	2783	EPI_ISL_2359402	ERR6094474	2021-01-29
20210208_CleanPlex	14.94	284	40	353957	208.067	39	0.402862	99383069	0.961885	88.73	36.9048	99.9842	0	36	32	2.68	153	19	99.2476	99.7793	98.5152	97.4819	99.4382	41.1705	0.45	707869	2245.29	1587	94	100	707869	PASSED	B.1.1.7	Nasopharyngeal swab	2817	EPI_ISL_2359521	ERR6094508	2021-02-01
20210208_CleanPlex		282	39	204724	201.483	37.5	0.39143	58115972	0.96799	91.5078	31.0226	99.9878	0	30	29	0.1	182	6	99.1807	99.7726	98.3681	97.4819	99.6857	39.8099	0.36	408686	1292.82	1151	94	100	408686	PASSED	B.1.258.17	Nasopharyngeal swab	2789	EPI_ISL_2359415	ERR6094480	2021-01-29
20210208_CleanPlex	21.66	279	39	383192	173.238	31.9	0.395408	108188166	0.966293	90.4393	41.2195	99.9872	1	40	36	6.62	41	19	99.6288	99.8261	98.756	98.4951	99.6756	40.2839	0.48	766178	2418.28	1857	94	100	766178	PASSED	B.1.1.7	Nasopharyngeal swab	2833	EPI_ISL_2359586	ERR6094523	2021-02-02
20210208_CleanPlex		277	39	231219	172.848	31.6	0.39298	65274082	0.969882	92.1507	33.5182	99.9862	0	33	29	-0.11	180	19	99.1573	99.8796	97.9902	96.4987	99.5753	40.0086	0.4	458124	1443.01	1257	94	100	458124	PASSED	B.1.1.7	Nasopharyngeal swab	2781	EPI_ISL_2359396	ERR6094472	2021-01-29
20210208_CleanPlex		283	39	370056	191.669	35.8	0.389232	104086818	0.959202	90.1376	38.8428	99.9878	0	41	37	7.89	29	19	99.6656	99.8896	98.8864	98.6456	99.7492	39.5562	0.45	738363	2340.04	2108	94	100	738363	PASSED	B.1.1.7	Nasopharyngeal swab	2771	EPI_ISL_2359367	ERR6094462	2021-02-01
20210208_CleanPlex	24.77	281	39	145077	223.768	41.5	0.388629	40895661	0.964406	91.0682	28.3368	99.9835	0	37	33	3.48	289	19	98.7459	99.7559	97.7093	96.8866	99.602	39.47	0.44	287589	909.856	844	94	100	287589	PASSED	B.1.1.7	Nasopharyngeal swab	2856	EPI_ISL_2359672	ERR6094544	2021-02-04
20210208_CleanPlex	24.19	280	39	281951	169.913	31.4	0.392895	79444730	0.964556	90.9016	35.875	99.9855	0	38	34	4.62	10	19	99.7191	99.9064	98.8964	97.6457	99.7425	39.9762	0.45	560666	1773.47	1551	94	100	560666	PASSED	B.1.1.7	Nasopharyngeal swab	2835	EPI_ISL_2359593	ERR6094525	2021-02-02
20210208_CleanPlex		285	39	129613	207.868	39.1	0.390627	36263049	0.956688	91.3797	25.7474	99.9846	0	30	29	-2.475	312	6	98.7058	99.6923	97.3715	96.8699	99.1339	39.6978	0.39	256986	814.227	755	94	100	256986	CHECKED	B.1.258.17	n/a	2859	n/a	n/a	n/a
20210208_CleanPlex	28.81	274	39	225532	141.009	25.5	0.390822	58984912	0.95712	89.6848	33.6947	99.98	0	36	31.5	2.25	35	19	99.6589	99.883	98.8831	98.0905	99.7525	39.5967	0.49	401037	1272.71	1167	94	100	401037	PASSED	B.1.1.7	Nasopharyngeal swab	2811	EPI_ISL_2359496	ERR6094502	2021-01-31
20210208_CleanPlex		279	39	281256	223.2	41.1	0.393655	79580752	0.966849	90.7175	36.072	99.9836	0	40	36	7.1	77	19	99.495	99.8161	98.0637	96.813	99.7392	40.0627	0.43	560993	1776.06	1573	94	100	560993	PASSED	B.1.1.7	Nasopharyngeal swab	2785	EPI_ISL_2359408	ERR6094476	2021-01-29
20210208_CleanPlex	25.23	277	40	240734	180.505	33	0.39949	66879876	0.961558	89.7032	39.8187	99.9834	1	33	29	-0.25	96	19	99.4315	99.7826	98.8496	97.6558	99.7291	40.7452	0.51	474190	1495.79	1040	94	100	474190	PASSED	B.1.1.7	Mouth swab	2821	EPI_ISL_2359540	ERR6094512	2021-02-01
20210208_CleanPlex		269	39	180074	107.581	19.1	0.38742	48080614	0.961557	90.003	33.1314	99.9839	0	40	35.5	6.46	166	19	99.174	99.7559	97.7026	96.9	99.6556	39.2595	0.46	328781	1041.4	951	94	100	328781	PASSED	B.1.1.7	Nasopharyngeal swab	2798	EPI_ISL_2359449	ERR6094489	2021-02-01
20210208_CleanPlex	14.9	279	39	285941	220.484	40.6	0.396525	80575813	0.966381	89.7906	35.5629	99.9867	0	36	32	2.75	182	19	99.1472	99.7659	98.2209	96.9769	99.602	40.3955	0.41	570420	1803.01	1443	94	100	570420	PASSED	B.1.1.7	Nasopharyngeal swab	2814	EPI_ISL_2359509	ERR6094505	2021-01-31
20210208_CleanPlex	19.13	286	39	169416	218.267	41.2	0.395921	47569784	0.959288	89.5308	28.3564	99.9876	0	34	30	0.55	185	19	99.1305	99.8729	97.2678	96.8899	99.7124	40.3488	0.44	338979	1073.38	907	94	100	338979	PASSED	B.1.1.7	Nasopharyngeal swab	2857	EPI_ISL_2359674	ERR6094545	2021-02-04
20210208_CleanPlex		277	39	284788	182.146	33.3	0.394755	80387422	0.963943	90.2473	35.2523	99.9845	0	33	29	4	10	19	99.7157	99.8729	98.5553	97.9434	99.7325	40.2013	0.44	568679	1801.93	1554	94	100	568679	PASSED	B.1.1.7	Nasopharyngeal swab	2824	EPI_ISL_2359551	ERR6094515	2021-02-01
20210208_CleanPlex	18.11	276	39	326883	182.257	33.2	0.393219	91934863	0.960709	89.542	35.8391	99.9865	0	40	35.5	6.32	31	19	99.6556	99.8896	98.9232	98.6824	99.7425	40.0359	0.45	652080	2067.86	1779	94	100	652080	PASSED	B.1.1.7	Nasopharyngeal swab	2799	EPI_ISL_2359453	ERR6094490	2021-01-31
20210208_CleanPlex	23.57	284	38	313495	117.371	22	0.388514	89252112	0.969716	88.6738	38.9999	99.9872	0	40	36	6.89	10	19	99.7157	99.7559	99.2175	98.8162	99.7291	39.4751	0.4	623092	1991.12	1806	94	100	623092	PASSED	B.1.1.7	Nasopharyngeal swab	2808	EPI_ISL_2359486	ERR6094499	2021-01-29
20210208_CleanPlex	22.56	283	39	307048	173.466	32.4	0.398082	86999475	0.96906	90.8381	38.024	99.985	0	35	31	1.62	14	19	99.7024	99.7759	98.8295	98.1072	99.7325	40.586	0.44	613881	1940.42	1549	94	100	613881	PASSED	B.1.1.7	Nasopharyngeal swab	2829	EPI_ISL_2359570	ERR6094519	2021-02-02
20210208_CleanPlex		284	40	282569	213.402	40	0.398592	79463975	0.96264	88.9374	35.5301	99.9848	0	38	34	5.1	98	19	99.4248	99.7659	98.8831	97.415	99.592	40.6416	0.48	564882	1789.55	1384	94	100	564882	PASSED	B.1.1.7	Nasopharyngeal swab	2787	EPI_ISL_2359412	ERR6094478	2021-01-29
20210208_CleanPlex		269	40	247196	121.099	21.5	0.39311	55695820	0.948611	88.7913	32.7044	99.966	0	33	31.5	2.6	13	6	99.7492	99.9799	98.4483	98.1942	99.7759	39.5042	0.38	344032	1070.98	962	94	100	344032	PASSED	B.1.258.17	Nasopharyngeal swab	2792	EPI_ISL_2359425	ERR6094483	2021-01-29
20210208_CleanPlex	26.41	274	39	215592	156.492	28.3	0.390998	60187774	0.966926	90.6824	35.4823	99.9893	0	34	30	0.89	31	19	99.6589	99.8629	98.5921	97.9166	99.7358	39.7442	0.42	418581	1324.66	1217	94	100	418581	PASSED	B.1.1.7	Nasopharyngeal swab	2805	EPI_ISL_2359476	ERR6094496	2021-01-29
20210208_CleanPlex	30.78	273	41	164853	71.0401	12.8	0.398194	30862697	0.931786	88.5795	34.1694	99.9527	7	38	34	4.75	261	19	98.8764	99.5218	97.0772	95.8499	99.3914	39.9039	0.55	175395	535.746	400	94	100	175395	PASSED	B.1.1.7	Nasopharyngeal swab	2819	EPI_ISL_2359532	ERR6094510	2021-02-01
20210208_CleanPlex	19.82	301	40	216980	165.61	32.9	0.40008	60954289	0.960572	89.0978	34.4147	99.9889	0	38	34	4.75	97	19	99.4282	99.7659	98.4283	96.8933	99.7258	40.81	0.5	434970	1377.75	1058	94	100	434970	PASSED	B.1.1.7	Nasopharyngeal swab	2820	EPI_ISL_2359536	ERR6094511	2021-02-01
20210208_CleanPlex	18.45	280	39	171954	320.887	59.3	0.39497	48192686	0.958807	90.676	28.8936	99.989	0	34	30	0.55	212	19	99.0469	99.7592	97.5287	95.7095	99.5251	40.2103	0.45	343529	1084.66	876	94	100	343529	PASSED	B.1.1.7	Nasopharyngeal swab	2854	EPI_ISL_2359665	ERR6094542	2021-02-04
20210208_CleanPlex	21.8	284	39	267124	150.448	28.2	0.391172	75303697	0.962377	91.1447	34.527	99.9817	1	39	35	5.62	79	19	99.4883	99.7759	98.766	97.1107	99.7392	39.7924	0.46	532769	1684.19	1510	94	100	532769	PASSED	B.1.1.7	Tracheal secretions	2845	EPI_ISL_2359632	ERR6094534	2021-02-02
20210208_CleanPlex		280	39	229799	148.268	27.4	0.390136	64327169	0.968202	90.2147	33.433	99.9809	0	39	35	5.89	130	19	99.2844	99.7659	98.5587	97.7126	99.7258	39.5942	0.45	444877	1411.96	1275	94	100	444877	PASSED	B.1.1.7	Nasopharyngeal swab	2784	EPI_ISL_2359406	ERR6094475	2021-01-29
20210208_CleanPlex	18.74	285	39	272502	177.033	33.3	0.395664	76945935	0.964903	89.9017	36.3831	99.9872	0	36	31	2.03	77	20	99.4984	99.9097	98.8897	97.726	99.602	40.301	0.44	544977	1726.2	1456	94	100	544977	PASSED	B.1.1.7	Mouth swab	2765	EPI_ISL_2359358	ERR6094457	2021-01-28
20210208_CleanPlex	21.09	280	39	197223	286.255	52.9	0.389096	55482984	0.958914	90.6968	29.0154	99.9919	0	40	36	6.24	98	19	99.3947	99.8729	98.261	97.0739	99.5853	39.5294	0.45	393021	1245.94	1142	94	100	393021	PASSED	B.1.1.7	Nasopharyngeal swab	2855	EPI_ISL_2359669	ERR6094543	2021-02-04
20210208_CleanPlex	29.44	274	39	207468	138.797	25.1	0.390317	54157342	0.96079	90.0763	31.1569	99.9807	1	38	33.5	4.25	166	19	99.1974	99.485	98.7025	97.5053	99.4148	39.4867	0.45	365599	1155.34	1058	94	100	365599	PASSED	B.1.1.7	Nasopharyngeal swab	2812	EPI_ISL_2359500	ERR6094503	2021-01-31
20210208_CleanPlex	18.92	281	39	200599	215.68	40	0.393315	56902108	0.968204	89.8601	35.0763	99.989	0	37	33	3.62	133	19	99.3078	99.7392	97.9166	97.435	99.6422	40.0206	0.39	400812	1271.05	1122	94	100	400812	PASSED	B.1.1.7	Nasopharyngeal swab	2836	EPI_ISL_2359597	ERR6094526	2021-02-02
20210208_CleanPlex	17.7	282	39	255394	200.946	37.4	0.397064	71690343	0.959926	89.4363	33.6099	99.9863	0	40	36	6.96	97	19	99.4248	99.7592	98.9065	97.639	99.6087	40.4848	0.47	510609	1617.06	1297	94	100	510609	PASSED	B.1.1.7	Nasopharyngeal swab	2795	EPI_ISL_2359440	ERR6094486	2021-01-28
20210208_CleanPlex	33.08	293	41	33976	15.5652	3.01	0.389936	5877530	0.928518	88.8716	53.2965	99.9647	23	37	25	-4.45	2933	18	89.904	97.5554	71.2638	58.6563	95.4453	38.7103	0.48	31798	91.9966	61	94	100	31798	FAILED	B.1.1.7	Nasopharyngeal swab	2846	n/a	n/a	2021-02-03
20210208_CleanPlex	21.89	282	39	203931	131.098	24.4	0.391017	57297310	0.96109	90.2808	33.4715	99.9887	0	40	36	6.55	159	19	99.2175	99.7592	97.8932	95.7329	99.4047	39.7569	0.45	406482	1284.96	1073	94	100	406482	PASSED	B.1.1.7	Nasopharyngeal swab	2844	EPI_ISL_2359628	ERR6094533	2021-02-03
20210208_CleanPlex	21.16	282	39	322557	197.722	36.8	0.394224	90726213	0.96006	89.5268	35.3262	99.9888	0	36	32	2.68	76	19	99.5051	99.8896	98.8964	97.9902	99.7458	40.1655	0.46	644628	2044.58	1747	94	100	644628	PASSED	B.1.1.7	Nasopharyngeal swab	2823	EPI_ISL_2359546	ERR6094514	2021-02-01
20210208_CleanPlex	17.13	282	39	357452	211.154	39.3	0.396173	101025685	0.966718	89.2346	37.7198	99.9866	0	36	31	1.68	35	20	99.6355	99.8763	98.6924	98.348	99.6489	40.3648	0.4	714227	2263.78	1916	94	100	714227	PASSED	B.1.1.7	Nasopharyngeal swab	2818	EPI_ISL_2359525	ERR6094509	2021-02-01
20210208_CleanPlex	30.18	271	39	245305	123.56	22.1	0.391023	60952507	0.960151	90.8324	34.9474	99.9812	0	33	28.5	-0.95	143	19	99.281	99.8395	98.4583	97.0806	99.7291	39.6048	0.45	405288	1271.86	1092	94	100	405288	PASSED	B.1.1.7	Nasopharyngeal swab	2841	EPI_ISL_2359616	ERR6094530	2021-02-03
20210208_CleanPlex		282	39	304151	209.542	39	0.392323	85997688	0.965745	90.6809	36.9873	99.9888	0	40	36	6.89	167	19	99.2108	99.7659	98.6122	97.9467	99.6355	39.9006	0.45	607275	1920.78	1649	94	100	607275	PASSED	B.1.1.7	Nasopharyngeal swab	2777	EPI_ISL_2359384	ERR6094468	2021-01-29
20210208_CleanPlex	19.31	284	39	347088	174.989	32.8	0.396102	97507152	0.960703	89.7617	37.226	99.9836	0	40	36	6.82	42	19	99.6154	99.9097	98.8697	98.3212	99.6422	40.3607	0.5	695833	2194.82	1796	94	100	695833	PASSED	B.1.1.7	Nasopharyngeal swab	1757	EPI_ISL_2367423	ERR6094492	2021-01-31
20210208_CleanPlex	21.88	289	39	238370	129.496	24.7	0.393895	67005171	0.959865	89.7128	31.1045	99.9815	0	37	33	3.275	90	19	99.4516	99.8763	98.3948	97.2578	99.7224	40.1094	0.47	476301	1508.5	1312	94	100	476301	PASSED	B.1.1.7	Nasopharyngeal swab	2849	EPI_ISL_2359644	ERR6094537	2021-02-03
20210208_CleanPlex	17.84	283	39	201667	220.58	41.2	0.393418	56881490	0.963693	90.0725	32.6177	99.9871	0	37	33	3.89	35	19	99.6321	99.7626	98.4216	97.6457	99.7191	40.018	0.42	402476	1275.64	1107	94	100	402476	PASSED	B.1.1.7	Nasopharyngeal swab	2796	EPI_ISL_2359443	ERR6094487	2021-01-29
20210208_CleanPlex		284	39	275519	196.863	36.9	0.39213	78167931	0.969341	91.3561	35.7494	99.9862	0	38	34	4.89	163	19	99.2074	99.8629	98.465	97.3782	99.4449	39.889	0.41	550013	1737.19	1438	94	100	550013	PASSED	B.1.1.7	Nasopharyngeal swab	2778	EPI_ISL_2359388	ERR6094469	2021-01-29
20210208_CleanPlex	33.28	290	40	55688	25.9666	4.97	0.387749	12295925	0.934924	84.1815	53.7749	99.9641	20	38	32.5	3.25	642	19	97.5086	99.3211	93.4488	89.6097	98.572	38.595	0.45	73817	231.936	187	94	100	73817	FAILED	B.1.1.7	Nasopharyngeal swab	2810	EPI_ISL_2359492	ERR6094501	2021-01-31
20210208_CleanPlex		283	40	277911	156.334	29.2	0.398039	77801797	0.964365	90.5549	37.6706	99.9874	0	39	35	5.96	135	19	99.3011	99.8328	98.4784	97.4016	99.6422	40.5623	0.48	549987	1738.59	1333	94	100	549987	PASSED	B.1.1.7	Nasopharyngeal swab	2797	EPI_ISL_2359445	ERR6094488	2021-02-01
20210208_CleanPlex	32.19	275	41	97287	36.4738	6.62	0.394346	15620331	0.918968	89.7083	33.949	99.9589	14	37	32.5	3.46	964.5	19	96.5689	99.0068	94.2447	89.4659	98.0002	38.6313	0.49	74889	224.222	189	94	100	74889	FAILED	B.1.1.7	Mouth swab	2764	EPI_ISL_2359356	ERR6094456	2021-01-28
20210208_CleanPlex		270	39	255801	212.121	37.8	0.392746	64907830	0.955136	90.3742	34.5231	99.9855	0	38	34	4.89	74	19	99.5084	99.9632	98.9767	97.8196	99.7392	39.7746	0.46	435255	1373.17	1233	94	100	435255	PASSED	B.1.1.7	Nasopharyngeal swab	2779	EPI_ISL_2359392	ERR6094470	2021-01-29
20210208_CleanPlex	24.91	273	39	346202	176.49	31.8	0.394413	96628351	0.963753	90.6747	40.8979	99.9879	7	34	29	-0.11	14	19	99.7224	99.7693	99.0536	98.0838	99.7525	40.1511	0.45	679926	2149.57	1731	94	100	679926	PASSED	B.1.1.7	Nasopharyngeal swab	2809	EPI_ISL_2359490	ERR6094500	2021-01-29
20210208_CleanPlex	18.47	286	39	243133	166.349	31.4	0.39607	68830881	0.967137	89.4998	34.1861	99.9885	2	37	33	3.75	98	19	99.3847	99.8328	97.8564	97.3782	99.5586	40.3733	0.42	484281	1540.58	1290	94	100	484281	PASSED	B.1.1.7	Nasopharyngeal swab	2813	EPI_ISL_2359505	ERR6094504	2021-01-31
20210208_CleanPlex	35	266	40	227218	87.1497	15.3	0.392751	46939167	0.953467	90.1984	33.3507	99.9784	1	37	32	2.62	74	19	99.5118	99.8729	98.7058	96.9535	99.7559	39.2967	0.43	275012	867.123	723	94	100	275012	PASSED	B.1.1.7	Nasopharyngeal swab	2832	EPI_ISL_2359582	ERR6094522	2021-02-02
20210208_CleanPlex	15.04	291	39	313049	148.391	28.5	0.394855	88302895	0.965033	90.0017	35.6883	99.9805	0	34	30	0.82	184	19	99.1339	99.8863	98.2644	97.4417	99.5017	40.2324	0.4	625332	1977.16	1647	94	100	625332	PASSED	B.1.1.7	Nasopharyngeal swab	2800	EPI_ISL_2359457	ERR6094491	2021-01-31
20210208_CleanPlex		286	42	53211	14.7277	2.78	0.402453	6788121	0.872589	86.1795	53.1725	99.9474	9	33	26	-2.29	1635	18.5	94.2815	98.6021	74.5778	49.898	96.5288	38.5323	0.53	22571	59.1913	49	94	100	22571	FAILED	B.1.1.7	Nasopharyngeal swab	2767	n/a	n/a	2021-01-22
20210208_CleanPlex	26.07	277	38	254326	177.223	32.4	0.387535	70715034	0.956259	91.2089	32.3661	99.9886	2	22	22	-7.45	10	0	99.7759	99.8963	98.97	98.6623	99.7759	39.2854	0.36	498841	1576.83	1434	94	100	498841	PASSED	B.1.1.189	Nasopharyngeal swab	2847	EPI_ISL_2359636	ERR6094535	2021-02-03
20210208_CleanPlex	22.9	285	40	291098	144.604	27.2	0.399367	81520770	0.967241	90.0412	41.5649	99.9849	0	39	34.5	5.18	338	19	98.6256	99.7726	96.8732	95.88	99.2576	40.6997	0.53	575731	1820.55	1038	94	100	575731	PASSED	B.1.1.7	Tracheal secretions	2834	EPI_ISL_2359591	ERR6094524	2021-02-01
20210208_CleanPlex	31.35	269	41	176212	61.3946	10.9	0.393433	31205393	0.93243	90.4325	37.1912	99.9631	8	29	25.5	-3.61	391	6	98.4818	99.8361	97.9734	96.6625	99.0636	38.9798	0.39	164604	503.387	440	94	100	164604	PASSED	B.1.258.17	Anal swab	2807	EPI_ISL_2359482	ERR6094498	2021-01-29
20210208_CleanPlex		280	39	171730	185.065	34.2	0.395669	48375418	0.965991	90.5448	31.6796	99.9913	0	36	31	2.1	250	20	98.9098	99.7626	98.1072	96.6057	99.4081	40.3113	0.45	341513	1080.34	862	94	100	341513	PASSED	B.1.1.7	Nasopharyngeal swab	2790	EPI_ISL_2359417	ERR6094481	2021-01-29
20210208_CleanPlex	23.05	276	39	194247	236.605	43.1	0.389201	55226797	0.969697	90.657	30.6651	99.9856	0	36	32	2.68	142	19	99.2877	99.883	98.1039	97.522	99.7291	39.5441	0.41	387174	1226.99	1149	94	100	387174	PASSED	B.1.1.7	Nasopharyngeal swab	2828	EPI_ISL_2359568	ERR6094518	2021-02-02
20210208_CleanPlex	20.65	279	39	286254	165.635	30.5	0.392979	81174895	0.969009	90.6745	36.0457	99.9909	0	26	24	-5.25	82	18	99.4783	99.6622	99.2141	97.5922	99.5218	39.9612	0.34	571560	1807.18	1571	94	100	571560	PASSED	B.1.351	Nasopharyngeal swab	2816	EPI_ISL_2359517	ERR6094507	2021-01-31
20210208_CleanPlex	32.95	291	42	59824	22.9095	4.4	0.392881	8773515	0.901141	89.1607	49.9649	99.9448	12	33	27	-2.45	1877	19.5	93.4354	98.8195	75.3871	61.646	96.3515	38.117	0.51	40869	107.951	70	94	100	40869	FAILED	B.1.1.7	Nasopharyngeal swab	2851	n/a	n/a	2021-02-03
20210208_CleanPlex		273	39	176197	103.23	18.6	0.393834	46401630	0.955987	87.9677	36.7745	99.9796	3	37	33	3.68	80	19	99.485	99.9699	98.542	97.6691	99.7091	39.9639	0.51	314413	995.239	817	94	100	314413	PASSED	B.1.1.7	Nasopharyngeal swab	2839	EPI_ISL_2359606	ERR6094528	2021-02-01
20210208_CleanPlex		281	39	215682	231.317	42.9	0.396054	60992495	0.968848	90.8119	34.2095	99.9805	1	39	35	5.89	427	19	98.3246	99.7458	97.2478	96.6191	98.9667	40.3324	0.43	430916	1359.42	1106	94	100	430916	PASSED	B.1.1.7	Nasopharyngeal swab	2782	EPI_ISL_2359400	ERR6094473	2021-01-29
20210210_CleanPlex	32.64	291	40	118481	23.4302	4.5	0.393023	25560056	0.940097	85.5411	52.6296	99.9747	37	40	35.5	5.71	429	19	98.3112	99.3512	94.7162	91.9707	99.1874	39.1941	0.58	152017	478.98	376	94	100	152017	FAILED	B.1.1.7	Nasopharyngeal swab	2904	EPI_ISL_2359663	ERR6094588	2021-02-08
20210210_CleanPlex		268	39	255287	130.032	23	0.387831	70750397	0.966353	89.6462	33.8831	99.9902	0	41	37	7.41	163	19	99.2108	99.8696	98.1005	97.6056	99.5519	39.3304	0.46	483961	1535.73	1340	94	100	483961	PASSED	B.1.1.7	Nasopharyngeal swab	2876	EPI_ISL_2359555	ERR6094562	2021-02-05
20210210_CleanPlex	30.26	290	40	135281	22.466	4.3	0.394396	30867044	0.944519	85.0981	44.3639	99.9697	9	37	31	1.48	447	19	98.2243	99.4382	96.9702	96.5689	98.9165	39.6487	0.46	190898	606.138	487	94	100	190898	FAILED	B.1.1.7	Nasopharyngeal swab	2879	EPI_ISL_2359566	ERR6094565	2021-02-04
20210210_CleanPlex	19.35	276	39	379988	137.242	25	0.391557	107835787	0.969316	90.8141	39.7067	99.9887	0	36	32	2.34	14	19	99.7124	99.893	98.6991	98.4583	99.7291	39.7921	0.42	757428	2399.52	2008	94	100	757428	PASSED	B.1.1.7	Nasopharyngeal swab	2902	EPI_ISL_2359655	ERR6094586	2021-02-07
20210210_CleanPlex	33.73	287	42	83261	15.3099	2.9	0.400294	10938077	0.906297	87.7169	57.7227	99.976	19	44	24	-5.52	6231	24	78.865	97.6089	52.57	41.4875	89.6632	38.8792	0.6	37582	109.123	32	94	100	37582	FAILED	B.1.1.7	Nasopharyngeal swab	2885	n/a	n/a	2021-02-04
20210210_CleanPlex	30.24	278	39	235401	56.1369	10.3	0.38988	58486486	0.955759	84.4457	44.9704	99.9856	4	37	33	3.48	128	19	99.3211	99.5485	98.3915	97.2545	99.3981	39.3559	0.46	376550	1205.9	1054	94	100	376550	PASSED	B.1.1.7	Mouth swab	2869	EPI_ISL_2359530	ERR6094555	2021-02-04
20210210_CleanPlex	22.19	278	40	530591	196.207	36	0.404257	150261840	0.968601	87.9858	46.1967	99.9893	2	38	34	4.41	14	19	99.7124	99.8194	99.2743	98.8362	99.7325	41.2771	0.52	1062416	3386.51	2181	95	100	1062416	PASSED	B.1.1.7	Nasopharyngeal swab	2880	EPI_ISL_2359572	ERR6094566	2021-02-05
20210210_CleanPlex		283	39	359971	160.081	29.9	0.393715	101893178	0.966994	90.0756	39.3791	99.9953	2	37	32.5	2.91	42	19	99.6121	99.7024	98.9399	98.4985	99.679	40.0382	0.47	717402	2277.27	1931	94	100	717402	PASSED	B.1.1.7	Nasopharyngeal swab	2893	EPI_ISL_2359622	ERR6094577	2021-02-07
20210210_CleanPlex		275	39	422782	144.353	26.2	0.395492	119057595	0.96204	90.0612	40.3769	99.9879	0	37	33	3.34	27	19	99.6689	99.7124	98.6189	98.027	99.6689	40.2691	0.49	844290	2674.95	2264	94	100	844290	PASSED	B.1.1.7	Nasopharyngeal swab	2895	EPI_ISL_2359630	ERR6094579	2021-02-07
20210210_CleanPlex		293	41	85539	21.7189	4.2	0.39575	15967247	0.909267	82.5758	40.9643	99.9579	18	41	36	6.48	869	19	96.8398	99.495	92.4991	88.8874	97.8531	39.0585	0.55	82660	262.077	206	94	100	82660	FAILED	B.1.1.7	Nasopharyngeal swab	2860	EPI_ISL_2359494	ERR6094546	2021-02-04
20210210_CleanPlex		279	39	465743	143.369	26.4	0.390863	131174734	0.964236	91.5596	42.2061	99.9899	0	31	30	-1.61	10	6	99.7559	99.8662	99.0804	98.455	99.7626	39.71	0.38	923889	2923.93	2425	94	100	923889	CHECKED	B.1.258.17	n/a	2907	n/a	n/a	n/a
20210210_CleanPlex	19.64	283	39	570120	216.833	40.5	0.392691	161360077	0.964298	89.1233	45.204	99.9898	0	38	33.5	4.05	10	19	99.7258	99.8997	99.5051	98.5955	99.7358	39.939	0.45	1139725	3628.56	3096	94	100	1139725	PASSED	B.1.1.7	Nasopharyngeal swab	2863	EPI_ISL_2359506	ERR6094549	2021-02-04
20210210_CleanPlex		280	42	90304	20.5628	3.8	0.400802	14245725	0.884206	83.5234	53.719	99.9524	2	38	33.5	1.89	1111	19	96.0372	99.2308	93.9438	91.0611	97.5788	39.1301	0.48	60070	184.606	164	94	100	60070	CHECKED	B.1.1.7	n/a	2906	n/a	n/a	n/a
20210210_CleanPlex	21.1	283	39	542691	154.192	28.8	0.389144	154127122	0.967039	90.0223	47.1492	99.9926	0	41	37	7.34	10	19	99.7358	99.7626	99.2007	98.3948	99.7492	39.5222	0.46	1082687	3443.96	2998	94	100	1082687	PASSED	B.1.1.7	Nasopharyngeal swab	2898	EPI_ISL_2359642	ERR6094582	2021-02-06
20210210_CleanPlex	31.99	283	40	174061	38.0126	7.1	0.387458	39833561	0.936233	82.4915	44.4865	99.9828	18	39	34.5	4.84	245	19	98.8496	99.5519	97.5822	95.9636	99.0302	38.5658	0.45	237239	755.693	648	94	100	237239	PASSED	B.1.1.7	Mouth swab	2872	EPI_ISL_2367424	ERR6094558	2021-02-06
20210210_CleanPlex	18.87	281	39	405838	153.672	28.5	0.394336	115142452	0.966241	88.8766	40.4071	99.9879	0	42	38	8.48	160	19	99.2175	99.3947	98.7025	98.0035	99.2175	40.1563	0.47	812104	2585.02	2098	94	100	812104	PASSED	B.1.1.7	Nasopharyngeal swab	2866	EPI_ISL_2359519	ERR6094552	2021-02-04
20210210_CleanPlex		284	39	348949	154.183	28.9	0.391159	98997999	0.966253	90.639	38.8368	99.9917	1	40	35.5	5.91	290	19	98.7827	99.7793	97.9333	96.1509	99.3278	39.7541	0.44	697412	2213.88	1841	94	100	697412	PASSED	B.1.1.7	Nasopharyngeal swab	2892	EPI_ISL_2359618	ERR6094576	2021-02-07
20210210_CleanPlex		283	39	561550	180.962	33.8	0.397448	158699214	0.967086	88.1984	44.5805	99.9934	1	38	34	4.34	14	19	99.7325	99.7592	99.2743	98.9499	99.7492	40.4662	0.45	1122369	3566.83	2715	94	100	1122369	PASSED	B.1.1.7	Nasopharyngeal swab	2886	EPI_ISL_2359595	ERR6094571	2021-02-07
20210210_CleanPlex	16.71	286	40	521556	200.784	37.9	0.406725	147419955	0.968469	88.0761	44.2536	99.9845	0	34	30	0.41	14	19	99.7024	99.8428	98.7627	98.5018	99.7124	41.6413	0.45	1046782	3321.51	2143	95	100	1046782	PASSED	B.1.1.7	Nasopharyngeal swab	2882	EPI_ISL_2359580	ERR6094568	2021-02-05
20210210_CleanPlex	28.33	280	39	541655	187.229	34.6	0.390386	151279888	0.962707	88.6063	47.242	99.9917	0	38	34	4.41	181	19	99.1773	99.5084	98.7225	98.5754	99.2476	39.6165	0.47	1055242	3365.42	2890	94	100	1055242	PASSED	B.1.1.7	Nasopharyngeal swab	2875	EPI_ISL_2359553	ERR6094561	2021-02-05
20210210_CleanPlex		283	39	595252	179.891	33.6	0.39284	169201995	0.970344	89.053	45.1985	99.9938	0	40	35.5	5.91	10	19	99.7191	99.9431	99.1205	98.5018	99.7224	39.9251	0.43	1188732	3783.49	3057	94	100	1188732	PASSED	B.1.1.7	Nasopharyngeal swab	2874	EPI_ISL_2359548	ERR6094560	2021-02-07
20210210_CleanPlex	18.33	281	39	536728	191.955	35.6	0.394121	152013733	0.966987	89.5454	45.0595	99.9901	0	37	33	3.55	10	19	99.7358	99.8294	99.1907	98.6958	99.7425	40.0928	0.43	1072621	3407.29	2776	94	100	1072621	PASSED	B.1.1.7	Nasopharyngeal swab	2864	EPI_ISL_2359511	ERR6094550	2021-02-04
20210210_CleanPlex		282	39	681647	137.008	25.5	0.391929	191863793	0.960266	90.0812	46.9425	99.9912	0	40	36	6.34	10	19	99.7425	99.893	99.4114	98.7493	99.7592	39.8442	0.5	1362237	4317.8	3573	94	100	1362237	PASSED	B.1.1.7	Nasopharyngeal swab	2899	EPI_ISL_2359646	ERR6094583	2021-02-07
20210210_CleanPlex		280	39	817800	162.338	30	0.393871	231452254	0.965839	90.2782	52.1531	99.9881	0	40	36	6.41	10	19	99.7559	99.9264	99.3145	98.542	99.7559	40.0873	0.47	1632246	5180.36	4269	94	100	1632246	PASSED	B.1.1.7	Nasopharyngeal swab	2883	EPI_ISL_2359584	ERR6094569	2021-02-08
20210210_CleanPlex	18.63	279	39	545667	176.496	32.5	0.394419	154350422	0.968133	89.3384	43.9546	99.9914	0	36	32	2.34	10	19	99.7224	99.9632	99.3479	98.5654	99.7559	40.1322	0.41	1087207	3453.53	2814	95	100	1087207	PASSED	B.1.1.7	Nasopharyngeal swab	2871	EPI_ISL_2359538	ERR6094557	2021-02-06
20210210_CleanPlex	28.38	273	39	394204	106.56	19.2	0.38823	104283075	0.953643	88.8351	44.8135	99.9843	3	37	33	3.48	337	19	98.6289	99.6689	98.047	97.8096	98.8162	39.303	0.54	711658	2256.86	1983	94	100	711658	PASSED	B.1.1.7	Mouth swab	2867	EPI_ISL_2359523	ERR6094553	2021-02-04
20210210_CleanPlex	27.76	260	40	298244	117.133	20.1	0.397109	67258483	0.922968	80.4724	35.6121	99.9789	0	39	34.5	4.91	10	19	99.7157	99.7659	99.1238	98.5821	99.7258	39.6131	0.48	395414	1256.51	1064	94	100	395414	PASSED	B.1.1.7	Mouth swab	2873	EPI_ISL_2359544	ERR6094559	2021-02-06
20210210_CleanPlex		283	42	143746	23.5571	4.4	0.402519	20221965	0.897276	87.7694	51.1609	99.959	28	41	32.5	2.84	1434	19	94.9102	98.9399	84.6203	72.9091	97.746	39.2517	0.55	80955	239.915	149	94	100	80955	FAILED	B.1.1.7	Nasopharyngeal swab	2887	n/a	n/a	2021-02-07
20210210_CleanPlex		283	39	798192	194.346	36.3	0.392276	226478614	0.968929	89.6251	49.6883	99.9877	0	36	32	2.48	10	19	99.7224	99.8963	99.6321	99.1673	99.7525	39.8717	0.4	1591655	5060.47	4091	94	100	1591655	PASSED	B.1.1.7	Nasopharyngeal swab	2881	EPI_ISL_2359576	ERR6094567	2021-02-04
20210210_CleanPlex		275	39	583725	131.68	23.9	0.393073	163880623	0.964706	88.7916	47.7004	99.989	0	41	36.5	6.91	10	19	99.7258	99.8696	99.5352	98.8964	99.7425	39.9484	0.5	1150103	3661.27	3014	94	100	1150103	PASSED	B.1.1.7	Nasopharyngeal swab	2894	EPI_ISL_2359626	ERR6094578	2021-02-07
20210210_CleanPlex	29.38	273	39	230126	62.7151	11.3	0.386832	60545500	0.962296	84.1261	42.1661	99.9891	8	37	32.5	2.98	10	19	99.7124	99.7592	99.4683	99.0402	99.7157	39.1068	0.44	405112	1307.46	1213	94	100	405112	PASSED	B.1.1.7	Mouth swab	2870	EPI_ISL_2359534	ERR6094556	2021-02-04
20210210_CleanPlex		280	39	638530	195.346	36.1	0.394865	179930849	0.962183	89.6119	47.1943	99.9934	1	37	33	3.34	91	19	99.4683	99.689	99.1673	98.6256	99.5251	40.206	0.48	1276929	4049.84	3308	94	100	1276929	PASSED	B.1.1.7	Nasopharyngeal swab	2891	EPI_ISL_2359614	ERR6094575	2021-02-07
20210210_CleanPlex		282	40	511808	195.035	36.3	0.400658	145021264	0.967276	88.3216	44.4369	99.9898	0	40	36	6.34	39	19	99.6221	99.7592	98.9065	98.6122	99.7325	40.8392	0.52	1029368	3269.01	2478	95	100	1029368	PASSED	B.1.1.7	Nasopharyngeal swab	2888	EPI_ISL_2359599	ERR6094572	2021-02-07
20210210_CleanPlex		281	39	477275	149.358	27.7	0.391039	135330434	0.967295	90.358	43.1167	99.9855	0	39	35	5.41	60	19	99.5519	99.7693	98.9332	98.2042	99.7592	39.7402	0.44	953215	3022.2	2559	94	100	953215	PASSED	B.1.1.7	Nasopharyngeal swab	2896	EPI_ISL_2359634	ERR6094580	2021-02-06
20210210_CleanPlex		283	39	403879	165.435	30.9	0.396095	114329490	0.967527	88.6598	40.2796	99.9881	0	38	34	4.41	10	19	99.7157	99.7693	99.0168	98.649	99.7224	40.3063	0.45	807805	2566.63	1933	94	100	807805	PASSED	B.1.1.7	Nasopharyngeal swab	2900	EPI_ISL_2359651	ERR6094584	2021-02-06
20210210_CleanPlex		280	39	481630	183.983	34	0.39686	136242701	0.966184	91.1664	43.1101	99.9904	0	41	37	7.48	171	19	99.1807	99.7927	97.3648	96.4619	99.4883	40.4135	0.47	963702	3048.54	2379	94	100	963702	PASSED	B.1.1.7	Nasopharyngeal swab	2861	EPI_ISL_2359498	ERR6094547	2021-02-04
20210210_CleanPlex	24.78	282	39	965568	167.634	31.2	0.389271	273520709	0.966475	90.5172	55.2082	99.9915	0	38	33	3.27	10	20	99.7626	99.9264	99.6489	99.6288	99.7659	39.5249	0.45	1920901	6099.22	5301	94	100	1920901	PASSED	B.1.1.7	Nasopharyngeal swab	2903	EPI_ISL_2359659	ERR6094587	2021-02-08
20210210_CleanPlex		281	39	725147	154.75	28.7	0.39365	204351475	0.964048	90.671	48.9087	99.9923	0	40	36	6.41	10	19	99.7291	99.8896	99.184	98.4918	99.7592	40.0388	0.47	1448338	4576.35	3591	94	100	1448338	PASSED	B.1.1.7	Nasopharyngeal swab	2897	EPI_ISL_2359638	ERR6094581	2021-02-06
20210210_CleanPlex		274	39	389556	171.975	31.1	0.391831	108331352	0.964705	90.233	41.3936	99.9928	1	37	33	3.41	31	19	99.6556	99.8696	99.1305	98.2778	99.7358	39.7549	0.46	751502	2383.46	2068	94	100	751502	PASSED	B.1.1.7	Nasopharyngeal swab	2884	EPI_ISL_2359588	ERR6094570	2021-02-08
20210210_CleanPlex		280	40	356467	165.043	30.5	0.402225	100796726	0.968307	88.6351	39.4374	99.9854	0	39	35	5.41	35	19	99.6422	99.8896	99.1907	98.7393	99.7358	41.0589	0.5	714686	2266.04	1524	94	100	714686	PASSED	B.1.1.7	Nasopharyngeal swab	2877	EPI_ISL_2359559	ERR6094563	2021-02-05
20210210_CleanPlex	19.47	279	39	493968	153.144	28.2	0.396101	139729292	0.966233	89.6028	44.8647	99.9907	0	38	33	3.34	10	20	99.7224	99.8763	98.8931	98.2711	99.7425	40.348	0.46	987074	3135.42	2400	94	100	987074	PASSED	B.1.1.7	Nasopharyngeal swab	2905	EPI_ISL_2359668	ERR6094589	2021-02-08
20210210_CleanPlex	19.4	279	40	325165	161.833	29.8	0.399039	92070808	0.967625	87.9317	37.6132	99.9929	0	38	34	4.82	35	19	99.6388	99.7626	98.4918	97.9768	99.7291	40.6941	0.46	651057	2073.34	1485	95	100	651057	PASSED	B.1.1.7	Nasopharyngeal swab	2868	EPI_ISL_2359528	ERR6094554	2021-02-04
20210210_CleanPlex	18.61	279	39	584128	241.664	44.5	0.394597	164767685	0.964484	91.2408	45.1657	99.9906	0	40	36	6.48	75	19	99.5084	99.8763	98.2443	96.6926	99.6857	40.2076	0.44	1165975	3681.79	3029	94	100	1165975	PASSED	B.1.1.7	Nasopharyngeal swab	2865	EPI_ISL_2359515	ERR6094551	2021-02-04
20210210_CleanPlex		280	39	361385	136.364	25.2	0.392042	102208771	0.967604	89.4134	40.6658	99.99	14	34	29	-0.59	31	19	99.6489	99.7592	99.0436	98.4216	99.7358	39.8426	0.48	716872	2280.87	1878	94	100	716872	PASSED	B.1.1.7	Nasopharyngeal swab	2890	EPI_ISL_2359607	ERR6094574	2021-02-06
20210210_CleanPlex		285	39	618340	178.628	33.6	0.396135	175018258	0.965447	89.4524	46.953	99.9893	1	39	35	5.41	264	19	98.8797	99.4984	98.3614	98.1206	98.9065	40.3483	0.45	1237702	3930.54	3312	95	100	1237702	PASSED	B.1.1.7	Nasopharyngeal swab	2889	EPI_ISL_2359603	ERR6094573	2021-02-06
20210210_CleanPlex	33.4	291	39	87565	21.3475	4.1	0.387592	20254303	0.947576	86.4678	49.7277	99.9874	11	38	34	4.48	704	19	97.3581	99.077	94.3216	90.3053	98.2343	38.8919	0.47	126701	401.489	335	94	100	126701	FAILED	B.1.1.7	Nasopharyngeal swab	2862	EPI_ISL_2359502	ERR6094548	2021-02-04
20210210_CleanPlex	16	282	39	569003	175.693	32.7	0.397663	161479607	0.970308	88.9431	44.7061	99.9914	0	36	32	2.34	15	19	99.7024	99.7726	99.1305	98.5353	99.7392	40.5307	0.41	1136170	3614.49	2776	95	100	1136170	PASSED	B.1.1.7	Nasopharyngeal swab	2878	EPI_ISL_2359561	ERR6094564	2021-02-06
20210210_CleanPlex	21.5	281	39	701883	151.515	28.1	0.396182	199340110	0.968328	88.8704	50.6091	99.9879	0	34	30	0.27	10	19	99.7224	99.9498	99.6321	99.4215	99.7592	40.3593	0.44	1405311	4474.44	3345	94	100	1405311	PASSED	B.1.1.7	Nasopharyngeal swab	2901	EPI_ISL_2359653	ERR6094585	2021-02-07
20210215_CleanPlex	19.55	292	40	264951	313.408	60.4	0.401102	74181364	0.958216	87.8177	33.2252	99.9841	1	37	33	3	10	19	99.7191	99.9298	99.4282	98.2945	99.7425	40.9044	0.48	529873	1686.68	1247	95	100	529873	PASSED	B.1.1.7	Nasopharyngeal swab	2947	EPI_ISL_2359720	ERR6094356	2021-02-11
20210215_CleanPlex	18.81	277	39	246019	300.295	54.9	0.389669	69755688	0.96865	91.8325	32.2665	99.9931	0	6	6	-1.33	198	0	99.1472	99.7759	98.8229	98.5955	99.7759	39.5928	0.22	490124	1547.03	1354	94	100	490124	PASSED	B.1	Nasopharyngeal swab	2975	EPI_ISL_2367446	ERR6094194	2020-03-17
20210215_CleanPlex	24.37	287	38	225385	219.09	41.5	0.388388	63531088	0.964924	92.188	28.877	99.9898	0	6	6	-1.74	170	0	99.2108	99.883	98.8195	97.9801	99.5519	39.4474	0.24	446122	1408.51	1319	94	100	446122	PASSED	B.1	Nasopharyngeal swab	2992	EPI_ISL_2367437	ERR6094170	2020-03-24
20210215_CleanPlex	19.82	285	39	239408	326.422	61.4	0.388965	67555837	0.963288	90.9569	31.1989	99.9925	0	5	5	-2.12	10	0	99.7759	99.8796	98.9566	98.6088	99.7759	39.5019	0.24	476906	1508.76	1408	94	100	476906	PASSED	B.1	Nasopharyngeal swab	2967	EPI_ISL_2367426	ERR6094142	2020-03-14
20210215_CleanPlex	24.98	269	40	218639	1413.77	25.1	0.387217	47459324	0.951869	92.0426	28.4678	99.9588	0	5	5	-2.81	148	0	99.3145	99.8863	98.6791	98.4583	99.4516	38.8989	0.26	299384	918.207	805	94	100	299384	PASSED	B.1	Nasopharyngeal swab	2994	EPI_ISL_2367444	ERR6094189	2020-03-24
20210215_CleanPlex	20.95	282	39	222796	278.852	51.9	0.391634	63030041	0.969261	91.9449	31.0095	99.9928	0	6	5	-1.92	49	0	99.6455	99.8863	98.6122	98.3413	99.7759	39.8316	0.22	442338	1395.58	1261	94	100	442338	PASSED	B.1	Nasal swab	2977	EPI_ISL_2367441	ERR6094185	2020-03-11
20210215_CleanPlex	30.26	267	41	238301	78.8787	13.9	0.395508	46262128	0.914674	82.6707	38.0625	99.9778	7	38	31.5	1.57	69	18.5	99.5218	99.9766	98.6791	97.4584	99.8595	39.2057	0.48	244320	746.014	646	94	100	244320	PASSED	B.1.1.7	Nasopharyngeal swab	2933	EPI_ISL_2359678	ERR6094294	2021-02-10
20210215_CleanPlex	19.4	279	39	232415	271.533	50	0.389172	64892147	0.969474	92.189	31.0214	99.9901	1	9	9	1.4	77	0	99.5151	99.8361	98.9466	98.3446	99.7759	39.4962	0.23	451836	1423.38	1320	94	100	451836	PASSED	B.1.128	Nasopharyngeal swab	2960	EPI_ISL_2367429	ERR6094160	2020-03-21
20210215_CleanPlex		281	39	349447	177.936	33	0.396926	96172604	0.964187	92.4986	37.7858	99.9886	1	37	33	3.21	358	19	98.5654	99.2409	97.2277	95.6493	98.8162	40.4722	0.46	676125	2118.34	1727	94	100	676125	PASSED	B.1.1.7	Nasopharyngeal swab	2908	EPI_ISL_2359716	ERR6094354	2021-02-08
20210215_CleanPlex	32.5	272	41	111010	101.939	18.3	0.379464	16598401	0.929353	92.575	45.953	99.9441	14	35	28	-1.32	939	18.5	96.6057	99.067	93.0241	87.747	98.0671	36.9305	0.38	98677	216.664	147	94	100	98677	FAILED	B.1.1.7	Nasopharyngeal swab	3000	EPI_ISL_2359711	ERR6094352	2021-02-01
20210215_CleanPlex	31.54	264	43	259984	136.593	23.8	0.409816	36738085	0.895662	87.0238	39.1208	99.9258	4	35	30.5	0.57	384	17.5	98.5386	99.9766	96.5656	94.8667	99.3312	41.4456	0.52	151755	417.854	205	94	100	151755	PASSED	B.1.1.7	Nasopharyngeal swab	2930	EPI_ISL_2359680	ERR6094295	2021-02-10
20210215_CleanPlex	31.51	262	41	185367	75.1793	13	0.390988	31853977	0.923963	89.0709	35.304	99.9417	8	35	29	-1	325	17	98.7025	99.5686	96.91	95.6158	99.0837	38.5798	0.44	167326	477.536	396	94	100	167326	PASSED	B.1.1.7	Nasopharyngeal swab	2944	EPI_ISL_2359735	ERR6094364	2021-02-11
20210215_CleanPlex	16.93	286	39	355904	432.295	81.6	0.397615	99909486	0.962988	89.863	36.3721	99.986	0	37	33	3.21	75	19	99.5051	99.7726	98.9198	98.572	99.7325	40.5583	0.44	710331	2243.69	1803	94	100	710331	PASSED	B.1.1.7	Nasopharyngeal swab	2913	EPI_ISL_2359741	ERR6094895	2021-02-08
20210215_CleanPlex		286	39	109150	561.56	106	0.390415	30417402	0.959108	91.781	20.6886	99.9936	0	30	29	-2.92	339	6	98.5654	99.7626	97.3782	96.6124	99.5686	39.7106	0.36	215125	678.399	627	94	100	215125	CHECKED	B.1.258.17	n/a	3003	n/a	n/a	n/a
20210215_CleanPlex	13.09	285	40	220675	324.296	61	0.398249	61863538	0.964914	90.2703	32.6969	99.9841	0	38	33.5	3.57	248	19	98.9198	99.7525	97.2411	96.3549	99.3412	40.6156	0.39	439267	1383.7	1060	94	100	439267	PASSED	B.1.1.7	Nasopharyngeal swab	2937	EPI_ISL_2359756	ERR6094902	2021-02-10
20210215_CleanPlex	20.69	284	39	251096	213.402	40	0.394175	70550080	0.968221	91.603	32.2143	99.9869	0	41	36.5	6.57	229	19	98.9867	99.7826	98.1641	97.3682	99.1941	40.1317	0.45	496434	1562.65	1315	94	100	496434	PASSED	B.1.1.7	Nasopharyngeal swab	2929	EPI_ISL_2359753	ERR6094901	2021-02-10
20210215_CleanPlex	29.71	264	40	238865	114.784	20	0.393808	54238466	0.955056	90.4867	31.1722	99.9803	1	35	30.5	0.64	69	19	99.5419	99.9632	98.7359	97.7494	99.8161	39.8008	0.47	344687	1070.53	911	94	100	344687	PASSED	B.1.1.7	Nasopharyngeal swab	2916	EPI_ISL_2359743	ERR6094896	2021-02-09
20210215_CleanPlex	24.86	271	39	185281	181.147	32.4	0.388067	46185079	0.960697	90.3093	32.1114	99.9816	6	4	4	-3.4	161	0	99.271	99.8863	98.6891	98.0303	99.6154	39.2757	0.28	305423	941.332	826	94	100	305423	PASSED	B.1	Nasopharyngeal swab	2976	EPI_ISL_2367434	ERR6094167	2020-03-18
20210215_CleanPlex	28.41	275	39	254215	238.017	43.2	0.388377	67735301	0.956332	88.9593	32.3374	99.9839	0	31	28.5	-1.5	77	18	99.485	99.7759	99.4382	98.5921	99.6188	39.2296	0.41	459722	1448.38	1334	94	100	459722	PASSED	B.1.351	Mouth swab	2951	EPI_ISL_2359697	ERR6094344	2021-02-11
20210215_CleanPlex	32.9	175	43	161847	114.286	13.2	0.408608	15467904	0.86301	89.5939	46.9675	99.9351	7	17	6	-23.86	9386	0	68.3711	96.4853	25.9539	11.0022	85.1018	35.4484	0.45	23060	35.2745	15	92	100	23060	FAILED	B.1.1	Nasopharyngeal swab	2922	n/a	n/a	2021-02-09
20210215_CleanPlex	17.59	287	42	271989	409.672	77.6	0.425327	75143495	0.956047	86.8079	43.1284	99.9831	0	36	32	2	162	19	99.2074	99.893	97.4986	96.8197	99.5753	43.741	0.56	546227	1726.12	515	95	100	546227	PASSED	B.1.1.7	Nasopharyngeal swab	2955	EPI_ISL_2359728	ERR6094361	2021-02-11
20210215_CleanPlex		283	39	254437	287.504	53.7	0.394019	71687913	0.966099	91.2585	31.5128	99.989	0	41	37	7.21	235	19	98.9834	99.6823	97.7862	97.2712	99.6422	40.1543	0.41	507838	1597.81	1250	94	100	507838	PASSED	B.1.1.7	Nasopharyngeal swab	2910	EPI_ISL_2359714	ERR6094353	2021-02-08
20210215_CleanPlex	23.91	276	39	178574	240.448	43.8	0.389687	50182399	0.970546	92.0705	30.4441	99.9916	1	6	6	-1.33	229	0	99.0034	99.7693	98.5587	97.9801	99.7358	39.5666	0.21	348922	1099.79	1030	94	100	348922	PASSED	B.1	Nasopharyngeal swab	2974	EPI_ISL_2367465	ERR6094843	2020-03-17
20210215_CleanPlex	29.7	267	41	224657	135.058	23.8	0.391336	45130891	0.941132	89.5806	29.4033	99.9599	1	39	34.5	4.57	128	19	99.3211	99.893	97.6959	96.6492	99.6321	39.0968	0.47	264414	814.736	746	94	100	264414	PASSED	B.1.1.7	Mouth swab	2940	EPI_ISL_2359705	ERR6094348	2021-02-11
20210215_CleanPlex	14.87	278	39	237348	277.959	51	0.391778	67082911	0.967354	91.4979	31.7929	99.9912	0	8	8	0.47	78	0	99.5485	99.7793	98.8429	98.3446	99.5519	39.8227	0.21	472992	1491.69	1279	94	100	472992	PASSED	B.1.128	Nasopharyngeal swab	2961	EPI_ISL_2367466	ERR6094846	2020-03-20
20210215_CleanPlex		287	40	277816	326.259	61.8	0.400268	78126316	0.964322	89.3485	34.4249	99.9881	1	36	32	2.21	142	19	99.2743	99.7559	98.0403	97.7661	99.7224	40.8891	0.43	556028	1756.37	1295	94	100	556028	PASSED	B.1.1.7	Nasopharyngeal swab	2923	EPI_ISL_2359733	ERR6094363	2021-02-09
20210215_CleanPlex	26.23	265	40	336785	149.8	26.2	0.393389	77654552	0.951764	90.0159	34.7279	99.9771	1	39	34.5	4.77	31	19	99.6857	99.9766	98.9165	98.3814	99.7693	39.6792	0.46	493610	1537.77	1363	94	100	493610	PASSED	B.1.1.7	Mouth swab	2909	EPI_ISL_2359689	ERR6094332	2021-02-08
20210215_CleanPlex	18.62	284	39	227811	262.484	49.2	0.392192	64685187	0.970906	93.1779	32.3954	99.986	0	5	5	-2.26	242	0	98.7092	99.6857	97.8163	97.5086	98.9165	39.8988	0.19	453344	1426.44	1206	94	100	453344	PASSED	B.1	Nasopharyngeal swab	2984	EPI_ISL_2367430	ERR6094163	2020-03-16
20210215_CleanPlex	31.7	271	41	114458	51.3251	9.18	0.390613	16789470	0.929575	91.1911	45.6049	99.9388	47	37	31	1.07	886	18.5	96.8264	99.2108	94.8801	90.7702	98.0002	38.3279	0.5	76668	210.037	165	94	100	76668	FAILED	B.1.1.7	Nasopharyngeal swab	2926	EPI_ISL_2359687	ERR6094328	2021-02-10
20210215_CleanPlex	32.2	176	42	150858	87.8099	10.2	0.39769	15087153	0.88393	91.608	40.527	99.9264	9	20	9	-20.93	12237	9	58.6998	90.1314	35.8024	24.8102	69.702	34.2198	0.4	37589	57.4885	16	94	100	37589	FAILED	B.1.1.7	Nasopharyngeal swab	2931	n/a	n/a	2021-02-10
20210215_CleanPlex	20.86	282	39	201491	275.091	51.2	0.387734	56228241	0.967527	91.1517	31.2795	99.9916	0	6	6	-1.33	14	0	99.7224	99.7759	98.9198	98.5587	99.7759	39.3207	0.26	391542	1236.97	1113	94	100	391542	PASSED	B.1	Nasopharyngeal swab	2985	EPI_ISL_2367428	ERR6094156	2020-03-18
20210215_CleanPlex	30.27	259	41	244323	127.53	21.8	0.400692	44708824	0.881863	77.8695	35.2708	99.9673	0	40	35.5	5.64	92	19	99.4449	99.9766	98.7493	97.5989	99.6857	39.4058	0.48	212673	649.653	563	94	100	212673	PASSED	B.1.1.7	Mouth swab	2932	EPI_ISL_2359751	ERR6094900	2021-02-10
20210215_CleanPlex	33.08	187	42	275401	99.6597	12.3	0.398512	30744392	0.886361	90.646	42.2668	99.9346	16	38	29	-0.79	948	18.5	96.6358	99.5184	90.3187	85.4563	98.4283	37.5924	0.46	93086	191.403	133	94	100	93086	FAILED	B.1.1.7	Nasopharyngeal swab	2911	EPI_ISL_2359737	ERR6094893	2021-02-08
20210215_CleanPlex	23.88	281	39	234779	379.057	70.3	0.389816	66323871	0.966179	92.3997	31.4683	99.9919	0	6	6	-0.92	11	0	99.7726	99.9298	98.6623	98.3781	99.7726	39.5828	0.23	465924	1470.34	1334	94	100	465924	PASSED	B.1	Nasopharyngeal swab	2959	EPI_ISL_2367460	ERR6094240	2020-03-11
20210215_CleanPlex	16.93		39	298532			0.389842	84392966	0.966193	90.967	35.4946	99.9913	0	5	5	-1.99	54	0	99.6288	99.7759	98.9198	98.8195	99.7759	39.5952	0.21	594560	1879.98	1682	94	100	594560	PASSED	B.1	Nasopharyngeal swab	2480	EPI_ISL_2367451	ERR6094208	2020-03-12
20210215_CleanPlex	18.7	287	39	264476	200.612	38	0.395489	74362528	0.962202	91.092	29.2841	99.9902	0	8	7	-0.81	228	9	99.0168	99.7793	97.9367	97.4384	99.5686	40.3136	0.26	527099	1665.46	1342	94	100	527099	PASSED	B.1	Nasopharyngeal swab	2993	EPI_ISL_2367464	ERR6094252	2020-03-24
20210215_CleanPlex	31.98	277	42	217987	112.679	20.6	0.403397	30081451	0.849325	78.9646	43.884	99.9546	3	36	30	0.07	651	19	97.5889	99.8228	95.5556	92.7131	98.1005	38.8675	0.5	94808	250.934	198	94	100	94808	PASSED	B.1.1.7	Nasopharyngeal swab	2936	EPI_ISL_2359758	ERR6094903	2021-02-10
20210215_CleanPlex		179	44	132263	131.2	15.5	0.415941	14628009	0.764255	73.3247	43.0532	99.932	6	2	0	-32.95	19634	0	34.0969	87.2655	6.84881	3.21707	60.1077	33.0086	0.78	20772	23.9378	6	57	100	20772	CHECKED	None	n/a	3002	n/a	n/a	n/a
20210215_CleanPlex	19.13	282	39	306139	174.619	32.5	0.392986	86894155	0.971039	91.2656	36.7909	99.9892	0	36	32	2.07	98	19	99.4549	99.8729	98.6791	97.6691	99.5385	39.9933	0.4	610088	1927.76	1684	94	100	610088	PASSED	B.1.1.7	Nasopharyngeal swab	2925	EPI_ISL_2359694	ERR6094343	2021-02-10
20210215_CleanPlex	20.24	291	39	258997	213.475	41	0.394445	73305985	0.969251	91.5358	35.1295	99.9888	1	9	9	1.81	121	0	99.4047	99.893	99.2308	98.5185	99.6489	40.1556	0.22	515476	1627.67	1390	94	100	515476	PASSED	B.1.128	Nasopharyngeal swab	2980	EPI_ISL_2367435	ERR6094168	2020-03-15
20210215_CleanPlex	19.12	283	39	199745	253.239	47.3	0.389131	56048648	0.961822	92.2401	26.9355	99.9905	0	6	6	-1.12	121	0	99.3646	99.7626	98.2945	97.7159	99.5184	39.5202	0.24	394776	1246.84	1157	94	100	394776	PASSED	B.1	Nasal swab	2998	EPI_ISL_2367447	ERR6094195	2020-03-14
20210215_CleanPlex	12.7	289	41	461641	322.428	61.5	0.409337	128647384	0.957773	87.7125	40.3214	99.9848	0	34	30	0.14	90	19	99.4582	99.9131	98.3647	97.4986	99.7191	41.9352	0.5	925488	2935.75	1408	95	100	925488	PASSED	B.1.1.7	Nasopharyngeal swab	2915	EPI_ISL_2359676	ERR6094190	2021-02-09
20210215_CleanPlex	23.17	286	39	95181	390.443	73.7	0.387993	25424407	0.961497	91.2546	21.2273	99.9926	0	5	5	-2.12	214	0	99.0536	99.8763	97.8731	97.1642	99.7358	39.2486	0.26	174438	550.981	487	94	100	174438	PASSED	B.1	Nasal swab	2996	EPI_ISL_2367443	ERR6094188	2020-03-14
20210215_CleanPlex	15.39	285	39	248381	311.005	58.5	0.389349	69863388	0.960884	90.6102	29.3329	99.9883	0	6	6	-1.33	10	0	99.7759	99.7759	99.0436	98.4483	99.7759	39.5397	0.23	494707	1565.49	1416	94	100	494707	PASSED	B.1	Nasopharyngeal swab	2971	EPI_ISL_2367427	ERR6094154	2020-03-18
20210215_CleanPlex	32.55	268	42	167191	66.7119	11.8	0.39202	18242167	0.916349	93.3441	40.6232	99.9324	32	33	19	-10.93	4264	9	85.473	95.8131	70.9059	53.0783	89.5027	35.5885	0.37	59198	106.311	53	94	100	59198	FAILED	B.1.1.7	Nasopharyngeal swab	2928	n/a	n/a	2021-02-10
20210215_CleanPlex	16.86	0	43	6736	0	0	0.421677	1173039	0.749511	55.6562	62.6911	99.7625	0	3	3	-4.19	12246	0	58.7667	96.7094	6.60803	0.391265	80.9283	39.2196	0.5	4201	12.6636	11	94	100	4201	FAILED	B.1	Nasal swab	2991	n/a	n/a	2020-03-15
20210215_CleanPlex	32.79	187	43	196033	74.6232	9.21	0.398703	19733538	0.88478	90.8827	43.791	99.9143	5	23	9	-20.93	11657	9	60.83	91.6162	42.2633	28.5523	75.5877	34.0787	0.38	47730	67.938	20	92	100	47730	FAILED	B.1.1.7	Nasopharyngeal swab	2927	n/a	n/a	2021-02-10
20210215_CleanPlex	19.48	282	39	273582	211.154	39.3	0.389861	77267114	0.970001	91.0882	35.766	99.9934	0	8	8	0.74	14	0	99.7224	99.883	99.0536	98.7694	99.7425	39.5777	0.23	540624	1708.78	1547	94	100	540624	PASSED	B.1.128	Nasal swab	2982	EPI_ISL_2367449	ERR6094204	2020-03-16
20210215_CleanPlex	14.03	285	39	275417	383.307	72.1	0.389682	77504194	0.965202	92.2801	33.2902	99.992	0	6	6	-1.05	205	0	99.1238	99.893	98.3413	98.0671	99.6723	39.6117	0.24	545222	1718.78	1522	94	100	545222	PASSED	B.1	Nasopharyngeal swab	2963	EPI_ISL_2367455	ERR6094218	2020-03-14
20210215_CleanPlex	25.71	277	39	234823	223.17	40.8	0.388434	60764433	0.959425	92.2529	29.8739	99.9838	1	6	5.5	-1.55	93	0	99.4984	99.893	98.9165	98.2477	99.7759	39.3265	0.25	411868	1295.53	1167	94	100	411868	PASSED	B.1	Nasal swab	2969	EPI_ISL_2367458	ERR6094234	2020-03-13
20210215_CleanPlex	33.28	273	42	123810	118.215	21.3	0.389855	17410183	0.911609	90.3687	38.7507	99.9507	27	35	29.5	0.25	685	17	97.4785	98.9432	92.1847	87.3123	98.0069	37.9779	0.44	85898	202.102	149	94	100	85898	FAILED	B.1.1.7	Nasopharyngeal swab	3001	n/a	n/a	2021-01-31
20210215_CleanPlex	15.34	280	39	217763	274.892	50.8	0.390419	61877283	0.971356	91.3493	31.4377	99.9908	1	5	5	-1.99	122	0	99.4014	99.786	98.9533	97.6992	99.7626	39.6651	0.19	433830	1370.72	1207	94	100	433830	PASSED	B.1	Nasopharyngeal swab	2972	EPI_ISL_2367459	ERR6094236	2020-03-12
20210215_CleanPlex		272	39	217315	127.562	22.9	0.388	53526242	0.959146	89.3549	35.9816	99.9811	1	27	25	-4.93	77	18	99.4817	99.6489	98.8697	98.0771	99.485	39.1496	0.37	349401	1100.73	1024	94	100	349401	PASSED	B.1.351	Nasopharyngeal swab	2934	EPI_ISL_2359709	ERR6094351	2021-02-10
20210215_CleanPlex	27.79	284	39	222489	257.149	48.2	0.392069	58660225	0.961817	91.3441	31.1003	99.9825	0	41	36.5	6.5	156	19	99.1907	99.883	98.0002	97.0036	99.6188	39.7373	0.43	400293	1264.03	1107	94	100	400293	PASSED	B.1.1.7	Nasopharyngeal swab	2946	EPI_ISL_2359726	ERR6094360	2021-02-11
20210215_CleanPlex	16.92	287	39	281382	222.257	42.1	0.396704	79508277	0.968158	90.0248	35.7088	99.9865	0	34	30	0	31	19	99.6489	99.883	97.9801	97.4952	99.7224	40.438	0.38	561450	1775.1	1430	94	100	561450	PASSED	B.1.1.7	Nasopharyngeal swab	2950	EPI_ISL_2359765	ERR6094906	2021-02-11
20210215_CleanPlex	24.91	0	42	901	0	0	0.4101	166713	0.807839	66.6482	45.6175	99.778	0	1	1	-29	28077	0	5.60479	47.9116	0	0	17.1521	39.1685	0.53	727	2.247	0	94	100	727	FAILED	None	Nasopharyngeal swab	2945	n/a	n/a	2021-02-11
20210215_CleanPlex	17.98	282	39	196990	311.627	58	0.38966	55792376	0.966312	91.4498	28.8706	99.9934	0	8	8	0.95	147	0	99.3178	99.786	98.2778	97.7661	99.7759	39.5888	0.22	392821	1242.07	1130	94	100	392821	PASSED	B.1.128	Nasopharyngeal swab	2965	EPI_ISL_2367454	ERR6094217	2020-03-13
20210215_CleanPlex	22.5	269	40	243321	134.618	23.9	0.387845	54592352	0.953929	90.5937	31.7845	99.9819	2	5	5	-1.99	10	0	99.7759	99.883	98.9566	98.5152	99.7759	38.9752	0.25	341616	1057.42	961	94	100	341616	PASSED	B.1	Nasal swab	2958	EPI_ISL_2367462	ERR6094248	2020-03-12
20210215_CleanPlex	23.88	276	39	192492	227.273	41.4	0.388355	51435416	0.961665	91.0492	29.7812	99.9886	0	7	7	-0.4	52	0	99.5954	99.7759	98.8195	98.0303	99.7759	39.3338	0.26	352058	1109.99	1025	94	100	352058	PASSED	B.1.1.29	Nasopharyngeal swab	2987	EPI_ISL_2367450	ERR6094205	2020-03-18
20210215_CleanPlex	21.35	280	39	193392	188.312	34.8	0.389203	53960948	0.963219	91.3913	28.6048	99.9933	0	8	8	0.81	94	0	99.4883	99.8261	98.6724	98.3446	99.7759	39.4907	0.25	378720	1196.2	1041	94	100	378720	PASSED	B.1.128	Nasopharyngeal swab	2990	EPI_ISL_2367463	ERR6094250	2020-03-15
20210215_CleanPlex	21.21	254	39	175153	168.218	28.2	0.394281	48393801	0.967926	93.669	33.0359	99.9869	0	9	9	1.67	248	0	98.98	99.7759	97.6892	97.4384	99.3981	40.0678	0.22	341871	1059.84	908	94	100	341871	PASSED	B.1	Nasopharyngeal swab	2957	EPI_ISL_2367433	ERR6094166	2020-03-18
20210215_CleanPlex		294	39	263149	265.925	51.6	0.393336	74558590	0.968653	90.7484	33.3225	99.9916	1	38	34	4	211	19	99.0436	99.8595	98.2845	97.0271	99.5786	40.0116	0.39	526132	1661.35	1427	94	100	526132	PASSED	B.1.1.7	Nasopharyngeal swab	2948	EPI_ISL_2359722	ERR6094357	2021-02-11
20210215_CleanPlex	22.28	282	39	242675	268.107	49.9	0.388412	68809873	0.972038	91.6108	32.5488	99.9918	0	5	5	-1.99	10	0	99.7759	99.9465	98.9533	98.766	99.7759	39.4322	0.22	479818	1516.85	1377	94	100	479818	PASSED	B.1	Nasopharyngeal swab	2978	EPI_ISL_2367445	ERR6094192	2020-03-12
20210215_CleanPlex	19.49	285	40	198146	282.828	53.2	0.404899	55598584	0.966144	88.7522	32.5947	99.9914	0	34	30	0.14	283	19	98.8061	99.7258	97.7795	97.2143	99.3044	41.4209	0.48	396659	1250.92	805	94	100	396659	PASSED	B.1.1.7	Nasopharyngeal swab	2918	EPI_ISL_2359747	ERR6094898	2021-02-09
20210215_CleanPlex	27.59	277	40	166298	233.563	42.7	0.391927	39550240	0.950341	89.1929	28.7899	99.979	1	36	31	1.07	240	20	98.9165	99.8261	96.5723	95.9536	99.3445	39.5183	0.42	251831	789.247	716	94	100	251831	PASSED	B.1.1.7	Mouth swab	2941	EPI_ISL_2359703	ERR6094347	2021-02-11
20210215_CleanPlex	28.6	261	40	213374	158.481	27.3	0.396715	45587365	0.908661	80.7718	31.5997	99.97	0	37	31.5	1.57	79	20	99.4883	99.8863	98.4149	97.6056	99.7525	39.4296	0.46	257333	802.991	708	94	100	257333	PASSED	B.1.1.7	Mouth swab	2942	EPI_ISL_2359701	ERR6094346	2021-02-11
20210215_CleanPlex	21.66	280	39	204198	238.636	44.1	0.389409	57481200	0.964218	92.3378	27.4652	99.9907	0	5	5	-2.19	161	0	99.2375	99.7759	98.6088	98.2911	99.7091	39.5624	0.25	404816	1275.86	1145	94	100	404816	PASSED	B.1	Nasal swab	2989	EPI_ISL_2367440	ERR6094183	2020-03-15
20210215_CleanPlex	19.6	281	39	309757	173.622	32.2	0.389149	88076021	0.971372	91.5096	35.8052	99.9913	1	7	7	-0.26	14	0	99.7626	99.7759	98.9198	98.9165	99.7759	39.5145	0.21	616870	1948.64	1764	94	100	616870	PASSED	B.1.93	Nasopharyngeal swab	2986	EPI_ISL_2367438	ERR6094171	2020-03-16
20210215_CleanPlex	17.95	293	39	318345	206.33	39.9	0.387972	89194226	0.966053	91.5818	34.0889	99.9899	0	7	7	-0.33	10	0	99.7759	99.7759	99.1406	98.9165	99.7759	39.3777	0.25	625230	1972	1771	94	100	625230	PASSED	B.1.147	Nasopharyngeal swab	2970	EPI_ISL_2367432	ERR6094165	2020-03-18
20210215_CleanPlex	14.63	291	38	342779	149.432	28.7	0.386093	95768033	0.959969	90.8868	37.1024	99.9901	0	5	5	-2.05	54	0	99.6188	99.9666	99.1472	98.5353	99.7759	39.1777	0.27	673374	2128.47	1750	94	100	673374	PASSED	B.1	Nasopharyngeal swab	2995	EPI_ISL_2367448	ERR6094197	2020-03-13
20210215_CleanPlex	24.43	281	39	228441	268.522	49.8	0.38966	62723226	0.963421	91.1964	31.2661	99.9904	0	8	8	0.95	10	0	99.7492	99.8763	98.9667	98.8496	99.7759	39.4908	0.27	435756	1377.27	1221	94	100	435756	PASSED	B.1.128	Nasopharyngeal swab	2964	EPI_ISL_2367453	ERR6094216	2020-03-13
20210215_CleanPlex	22.72	279	39	324937	177.582	32.7	0.389861	91622509	0.970391	92.5015	37.7676	99.9892	0	26	24	-6	82	18	99.4783	99.6321	98.9867	98.3146	99.5352	39.6171	0.34	641792	2019.25	1881	94	100	641792	PASSED	B.1.351	Nasopharyngeal swab	2949	EPI_ISL_2359691	ERR6094340	2021-02-11
20210215_CleanPlex	13.87	286	39	251439	263.297	49.7	0.390331	71109657	0.966366	91.1444	31.3538	99.9865	0	6	6	-1.12	40	0	99.6355	99.7759	98.7058	97.7159	99.7592	39.6568	0.19	500824	1583.89	1442	94	100	500824	PASSED	B.1.384	Nasopharyngeal swab	2968	EPI_ISL_2367457	ERR6094230	2020-03-14
20210215_CleanPlex	18.8	287	39	268003	277.69	52.6	0.394187	75696042	0.966498	90.891	34.4575	99.9881	0	39	35	5.21	206	19	99.067	99.796	98.4717	97.7494	99.6689	40.1465	0.41	535110	1689.2	1393	94	100	535110	PASSED	B.1.1.7	Nasopharyngeal swab	2914	EPI_ISL_2359739	ERR6094894	2021-02-08
20210215_CleanPlex	16.32	286	39	282347	246.874	46.6	0.391537	79919416	0.969525	92.0741	35.7027	99.988	0	9	9	1.67	77	0	99.5118	99.893	98.8864	97.9066	99.6087	39.7709	0.21	561716	1770.65	1411	94	100	561716	PASSED	B.1.128	Nasopharyngeal swab	2962	EPI_ISL_2367456	ERR6094219	2020-03-17
20210215_CleanPlex	31.48	268	41	206172	130.597	23.1	0.397269	38076886	0.925743	87.9496	33.5079	99.9612	1	37	33	3	259	19	98.9232	99.7258	97.6925	96.3582	99.3111	39.7332	0.51	212589	642.057	478	94	100	212589	PASSED	B.1.1.7	Nasopharyngeal swab	2939	EPI_ISL_2359763	ERR6094905	2021-02-11
20210215_CleanPlex	29	278	41	100912	127.534	23.4	0.387715	17323408	0.916989	88.8195	34.8457	99.9584	8	37	30.5	1.46	518	14	98.0336	99.2476	94.1879	92.1379	98.6657	38.1563	0.44	99341	266.124	213	94	100	99341	FAILED	B.1.1.7	Nasopharyngeal swab	2999	EPI_ISL_2359707	ERR6094350	2021-02-01
20210215_CleanPlex	28.26	267	40	183709	178.754	31.5	0.394971	48491572	0.96023	90.4648	30.0902	99.982	2	37	31	1	193	19	99.1105	99.7626	97.93	96.9067	99.7492	40.1684	0.43	332440	1040.79	833	94	100	332440	PASSED	B.1.1.7	Nasopharyngeal swab	2953	EPI_ISL_2359699	ERR6094345	2021-02-11
20210215_CleanPlex	21.43	281	39	213719	282.002	52.3	0.389584	60535597	0.967772	91.3915	30.2354	99.9892	0	6	6	-0.99	147	0	99.3178	99.7759	98.7225	98.3982	99.7759	39.5944	0.22	425164	1343.63	1221	94	100	425164	PASSED	B.1.93	Nasopharyngeal swab	2979	EPI_ISL_2367452	ERR6094212	2020-03-13
20210215_CleanPlex		273	40	206870	181.485	32.7	0.388495	47668537	0.960763	91.551	33.3896	99.9792	1	37	33	3.14	304	19	98.7359	99.9498	97.7828	96.8766	99.6689	39.198	0.41	303655	943.045	831	94	100	303655	PASSED	B.1.1.7	Nasopharyngeal swab	2920	EPI_ISL_2359718	ERR6094355	2021-02-09
20210215_CleanPlex	14.99	283	39	263003	244.137	45.6	0.388938	74571793	0.967618	90.4592	31.4322	99.9897	0	6	6	-1.26	14	0	99.7626	99.7759	98.9533	98.2978	99.7693	39.4828	0.2	524254	1661.08	1530	94	100	524254	PASSED	B.1	Nasal swab	2983	EPI_ISL_2367431	ERR6094164	2020-03-16
20210215_CleanPlex	24.37	275	40	114835	289.807	52.6	0.388215	24899227	0.955852	92.5171	31.5235	99.9843	0	7	7	-0.12	263	0	98.9299	99.883	97.8731	97.6022	99.1707	39.0757	0.26	156516	479.602	434	94	100	156516	PASSED	B.1	Nasopharyngeal swab	2997	EPI_ISL_2367442	ERR6094186	2020-03-14
20210215_CleanPlex	20.11	286	41	257691	316.275	59.7	0.414389	71990304	0.962565	88.6362	38.331	99.9868	0	39	35	5	140	19	99.281	99.8595	98.358	97.6323	99.5017	42.4409	0.58	516606	1632.38	833	95	100	516606	PASSED	B.1.1.7	Nasopharyngeal swab	2956	EPI_ISL_2359724	ERR6094358	2021-02-11
20210215_CleanPlex		281	39	221211	256.659	47.6	0.392243	62757889	0.970772	91.4093	33.9022	99.9905	0	40	36	6.27	404	19	98.4048	99.679	96.9869	96.5723	98.9733	39.9345	0.41	441391	1390.26	1223	94	100	441391	PASSED	B.1.1.7	Nasopharyngeal swab	2924	EPI_ISL_2359730	ERR6094362	2021-02-09
20210215_CleanPlex	17.34	273	38	283694	182.04	32.8	0.388075	80209121	0.964248	91.3239	33.6972	99.9922	0	6	6	-1.47	87	0	99.4616	99.7759	98.873	98.8663	99.7358	39.4015	0.23	565531	1788.41	1645	94	100	565531	PASSED	B.1	Nasopharyngeal swab	2988	EPI_ISL_2367439	ERR6094180	2020-03-19
20210215_CleanPlex	20.81	281	39	245215	259.894	48.2	0.391388	69417887	0.968748	90.7999	33.9931	99.9902	0	39	35	5.07	49	19	99.5853	99.7425	98.6122	97.7795	99.7191	39.7991	0.4	488229	1543.66	1388	94	100	488229	PASSED	B.1.1.7	Nasopharyngeal swab	2938	EPI_ISL_2359761	ERR6094904	2021-02-10
20210215_CleanPlex	16.64	287	39	250724	342.097	64.8	0.395706	70357841	0.966808	90.7366	31.9479	99.9904	0	34	30	0.14	53	19	99.582	99.7659	98.6289	97.4584	99.7258	40.3219	0.41	498435	1566.96	1267	94	100	498435	PASSED	B.1.1.7	Nasopharyngeal swab	2919	EPI_ISL_2359749	ERR6094899	2021-02-09
20210215_CleanPlex	24.62	278	40	272636	218.007	40	0.395626	69975366	0.962543	91.392	34.2725	99.9791	0	35	30.5	0.71	97	19	99.4415	99.8863	98.4416	97.2076	99.7592	40.2722	0.47	475972	1495.53	1251	94	100	475972	PASSED	B.1.1.7	Nasopharyngeal swab	2912	EPI_ISL_2359693	ERR6094341	2021-02-08
20210215_CleanPlex	20.69	281	39	174373	331.608	61.5	0.38888	49556979	0.970936	91.6312	27.5612	99.9943	0	6	6	-1.19	215	0	99.0503	99.7759	98.562	98.5587	99.4616	39.4739	0.21	346970	1096.63	984	94	100	346970	PASSED	B.1.88	Nasopharyngeal swab	2981	EPI_ISL_2367436	ERR6094169	2020-03-15
20210215_CleanPlex	33.46	274	43	217340	149.303	27	0.417557	23878805	0.78249	74.9729	45.0185	99.9245	21	18	8	-21.86	2855	6	90.2552	99.2108	46.9317	17.9447	96.3382	37.0867	0.96	22370	39.3848	28	90	100	22370	FAILED	B.1.1.161	Nasopharyngeal swab	2935	n/a	n/a	2021-02-09
20210215_CleanPlex	33.01	276	42	211939	73.0127	13.3	0.404305	27841856	0.858203	82.0937	44.2678	99.9462	23	8	6	-23.86	495	9	98.154	99.7291	96.8398	94.7698	99.0804	38.6658	0.36	87022	224.268	178	94	100	87022	FAILED	B.1	Nasopharyngeal swab	2921	n/a	n/a	2021-02-09
20210215_CleanPlex	17.87	286	41	296907	289.786	54.7	0.414843	83319816	0.964253	86.8715	38.5129	99.9842	0	36	31	1	31	20	99.6455	99.8629	98.0738	97.4551	99.7458	42.5173	0.49	594819	1894.38	895	95	100	594819	PASSED	B.1.1.7	Nasopharyngeal swab	2954	EPI_ISL_2359767	ERR6094907	2021-02-11
20210215_CleanPlex	14.16	297	39	244584	320.375	62.8	0.392359	69489698	0.971725	90.1997	32.4828	99.9828	0	6	6	-0.99	97	0	99.485	99.7893	98.8563	98.0303	99.7759	39.9135	0.17	487636	1543.7	1368	94	100	487636	PASSED	B.1.93	Nasopharyngeal swab	2973	EPI_ISL_2367461	ERR6094243	2020-03-13
20210215_CleanPlex	26.36	277	39	230780	229.734	42	0.387755	56360505	0.962838	91.9636	35.4718	99.9861	4	26	24	-6	83	18	99.4683	99.7559	98.3681	97.5354	99.5419	39.0649	0.44	367493	1152.74	993	94	100	367493	PASSED	B.1.351	Nasopharyngeal swab	2952	EPI_ISL_2359769	ERR6094908	2021-02-11
20210215_CleanPlex	20.76	280	39	187925	298.16	55.1	0.397413	53064486	0.968996	90.6487	33.6741	99.992	1	36	30.5	0.64	176	20	99.1606	99.6656	97.5688	96.7595	99.4348	40.5121	0.41	374682	1181.93	967	94	100	374682	PASSED	B.1.1.7	Nasopharyngeal swab	2917	EPI_ISL_2359745	ERR6094897	2021-02-09
20210215_CleanPlex	30.66	265	42	298333	101.772	17.8	0.3959	41515824	0.89935	89.2821	32.5746	99.9437	2	39	35	5	349	19	98.6222	99.8896	96.9535	95.6359	99.3546	38.4025	0.44	177387	466.736	412	94	100	177387	PASSED	B.1.1.7	Nasopharyngeal swab	2943	EPI_ISL_2359685	ERR6094327	2021-02-11
